# Supplementary material for: Menopause is associated with postprandial metabolism, metabolic health and lifestyle: The ZOE PREDICT study
Source: eBioMedicine. 2022 Oct 18;85:104303. doi: 10.1016/j.ebiom.2022.104303 (PMC9669773; doi:10.1016/j.ebiom.2022.104303)
Supplement: Supplementary file 3 [file mmc3.xlsx]

## Sheet: Content
List of supplementary tables
Supplementary Table 1	Test meal nutritional composition
Supplementary Table 2	Characteristics related to menopausal status
Supplementary Table 3	Descriptives of NMR metabolites at fasting and postprandially (360 mins) in the total cohort and age-matched subgroup
Supplementary Table 4	Dietary intakes for the pre-, peri- and post-menopausal females in the PREDICT 1 cohort
Supplementary Table 5	Characteristics of pre, peri and post-menopausal females in PREDICT 1 cohort stratified according to BMI groups
Supplementary Table 6	Glycaemic variability and time in range in the PREDICT 1 cohort
Supplementary Table 7	Glycaemic responses to test meals
Supplementary Table 8	Inter-individual variability in body composition, fasting blood biomarkers, lifestyle factors, diet and postprandial measures
Supplementary Table 9	Differences in the relative abundances of gut microbiome species due to menopause status in total cohort and age-matched subgroup
Supplementary Table 10	Characteristics of pre and post-menopausal females and males in the age-matched subgroup
Supplementary Table 11	Association between menopausal status and postprandial metabolic responses in age matched pre- and post-menopausal females
Supplementary Table 12	Post-menopausal MZ twins discordant for MHT use
Supplementary Table 13	Mediation analysis of the association with sleep, physical activity, diet and microbiome species between menopausal status and key metabolic health indicators

## Sheet: ST1
Supplemental Table 1. Nutritional compositions of the test meals
Meal	Description	Energy kcal (kJ)	Carbohydrate g (%EI)	Sugars g (%EI)	Fat g (%EI)	Protein g (%EI)	Fiber g
1	Metabolic Challenge Meal muffins + milkshake 1	890 (3725)	85.5 (38.4%)	54.5 (24.5%)	52.7 (53.3%)	16.1 (7.2%)	2.3
2	Medium Fat & Carbohydrate muffins 1,2	502 (2101)	71.2 (56.7%)	40.9 (32.6%)	22.2 (39.8%)	9.6 (7.6%)	2.2
3	High Fat 1 muffins 1	500 (2092)	40.5 (32.4%)	20.3 (16.2%)	34.8 (62.6%)	9.0 (7.2%)	1.1
4	High Carbohydrate muffins 1	504 (2109)	95.4 (75.7%)	54.2 (43.0%)	9.0 (16.1%)	9.4 (7.5%)	1.7
5	OGTT drink 1	300 (1255)	75.0 (100.0%)	75.0 (100.0%)	0.0 (0.0%)	0.0 (0.0%)	0
6	High Fiber muffins and fiber bars 1	534 (2234)	94.8 (71.0%)	53.0 (39.8%)	12.9 (21.7%)	9.3 (7.0%)	15.3
7	High Fat 2 muffins 1	501 (2095)	28.2 (22.5%)	13.0 (10.4%)	39.3 (70.6%)	8.1 (6.5%)	0.8
8	High Protein muffins and protein shake 1	502 (2100)	71.4 (56.9%)	50.3 (40.1%)	5.7 (10.2%)	40.8 (32.5%)	2
EI, energy intake; OGTT, oral glucose tolerance test; 1 test meal consumed for breakfast; 2 test meal consumed for lunch.

## Sheet: ST2
Supplemenatry Table 2. Characteristics related to menopausal status
Measures		Pre-menopause	Perimenopause	Post-menopause
		n=366	n=55	n=206
Smoking status	History of/current smoker	140	140	81
History of contraception use	Yes (n)	201	39	172
Age of menopause	Years	-	-	49.5 (4.9)
Time since menopause	Years	-	-	9.1 (5.6)
Current use of menopausal HT	Yes (n)	-	15	35

## Sheet: ST3
Supplementary Table 3. Descriptives of NMR metabolites at fasting and postprandially (360 mins) in the total cohort and age-matched subgroup
		Fasted NMR metabolites																6h NMR metabolites																Fasted NMR metabolites											6h NMR metabolites
		Total cohort			Pre-menopausal			Peri-menopausal			Post-menopausal			Pre-post		Pre-peri		Total cohort			Pre-menopausal			Peri-menopausal			Post-menopausal			Pre-post		Pre-peri		Total age matched cohort			Age match pre-menopausal			Age matched post-menopausal			Pre-post		Total age matched cohort			Age match pre-menopausal
Metabolite	Metabolite Abb	n	mean	sd	n	mean	sd	n	mean	sd	n	mean	sd	p-value	p-value (FDR)	p-value	p-value (FDR)	n	mean	sd	n	mean	sd	n	mean	sd	n	mean	sd	p-value	p-value (FDR)	p-value	p-value (FDR)	n	mean	sd	n	mean	sd	n	mean	sd	p-value	p-values (FDR)	n	mean	sd	n	mean
Cholesterol
Total cholesterol (mmol/L)	Total_C	617	5.06	0.93	362	4.75	0.84	55	5.33	0.73	200	5.54	0.9	0.073	0.342	0.33	0.782	586	4.79	0.88	348	4.51	0.79	51	5.1	0.71	187	5.23	0.86	0.061	0.203	0.207	0.57	147	5.3	0.89	85	5.2	0.94	62	5.43	0.81	0.126	0.741	139	5.01	0.84	82	4.91
Non-HDL cholesterol (mmol/L)	non_HDL_C	617	3.46	0.89	362	3.18	0.8	55	3.67	0.7	200	3.9	0.89	0.193	0.353	0.476	0.782	586	3.23	0.84	348	2.96	0.74	51	3.5	0.71	187	3.66	0.86	0.105	0.203	0.198	0.57	147	3.67	0.9	85	3.63	0.92	62	3.72	0.88	0.491	0.868	139	3.44	0.86	82	3.38
Remnant cholesterol (mmol/L)	Remnant_C	617	1.51	0.41	362	1.39	0.37	55	1.6	0.32	200	1.71	0.41	0.233	0.356	0.497	0.782	586	1.49	0.41	348	1.37	0.36	51	1.62	0.35	187	1.7	0.41	0.144	0.25	0.285	0.582	147	1.6	0.42	85	1.59	0.43	62	1.62	0.4	0.743	0.899	139	1.6	0.42	82	1.57
VLDL cholesterol (mmol/L)	VLDL_C	617	0.61	0.24	362	0.55	0.22	55	0.65	0.21	200	0.71	0.25	0.282	0.39	0.619	0.782	586	0.65	0.27	348	0.57	0.24	51	0.71	0.26	187	0.77	0.28	0.12	0.223	0.307	0.605	147	0.66	0.27	85	0.66	0.28	62	0.65	0.26	0.742	0.899	139	0.71	0.31	82	0.71
Clinical LDL cholesterol (mmol/L)	Clinical_LDL_C	617	2.85	0.77	362	2.6	0.69	55	3.05	0.59	200	3.24	0.78	0.214	0.353	0.455	0.782	586	2.53	0.71	348	2.31	0.62	51	2.76	0.58	187	2.89	0.74	0.113	0.212	0.169	0.57	147	3.04	0.77	85	3	0.78	62	3.11	0.75	0.332	0.834	139	2.7	0.71	82	2.64
LDL cholesterol (mmol/L)	LDL_C	617	1.95	0.49	362	1.79	0.44	55	2.07	0.4	200	2.19	0.49	0.176	0.353	0.475	0.782	586	1.74	0.45	348	1.6	0.39	51	1.88	0.38	187	1.96	0.46	0.089	0.203	0.154	0.57	147	2.07	0.5	85	2.04	0.51	62	2.1	0.49	0.338	0.834	139	1.84	0.45	82	1.81
HDL cholesterol (mmol/L)	HDL_C	617	1.6	0.32	362	1.57	0.31	55	1.66	0.28	200	1.64	0.34	0.205	0.353	0.335	0.782	586	1.56	0.31	348	1.54	0.29	51	1.6	0.27	187	1.57	0.34	0.53	0.592	0.76	0.811	147	1.63	0.33	85	1.57	0.31	62	1.71	0.36	0.032	0.454	139	1.57	0.32	82	1.53
Triglycerides
Total triglycerides (mmol/L)	Total_TG	617	1.03	0.49	362	0.96	0.48	55	1.08	0.52	200	1.13	0.49	0.101	0.353	0.32	0.782	586	1.31	0.72	348	1.15	0.64	51	1.44	0.8	187	1.57	0.75	0.035	0.203	0.207	0.57	147	1.08	0.61	85	1.09	0.67	62	1.05	0.52	0.838	0.947	139	1.45	0.88	82	1.44
Triglycerides in VLDL (mmol/L)	VLDL_TG	617	0.7	0.42	362	0.65	0.41	55	0.73	0.46	200	0.77	0.42	0.127	0.353	0.318	0.782	586	0.94	0.65	348	0.8	0.58	51	1.05	0.74	187	1.16	0.68	0.042	0.203	0.221	0.57	147	0.73	0.53	85	0.76	0.58	62	0.7	0.45	0.822	0.942	139	1.07	0.79	82	1.07
Triglycerides in LDL (mmol/L)	LDL_TG	617	0.14	0.03	362	0.13	0.03	55	0.14	0.03	200	0.15	0.03	0.012	0.206	0.304	0.782	586	0.15	0.04	348	0.14	0.04	51	0.15	0.03	187	0.16	0.04	0.01	0.14	0.127	0.57	147	0.14	0.04	85	0.14	0.04	62	0.15	0.03	0.699	0.899	139	0.15	0.04	82	0.15
Triglycerides in HDL (mmol/L)	HDL_TG	617	0.1	0.04	362	0.1	0.04	55	0.11	0.04	200	0.11	0.04	0.355	0.448	0.526	0.782	586	0.13	0.04	348	0.13	0.04	51	0.14	0.04	187	0.14	0.04	0.271	0.379	0.446	0.678	147	0.1	0.04	85	0.1	0.04	62	0.1	0.04	0.541	0.873	139	0.14	0.05	82	0.14
Phospholipids
Total phospholipids in lipoprotein particles (mmol/L)	Total_PL	617	3.02	0.44	362	2.89	0.42	55	3.15	0.38	200	3.22	0.4	0.024	0.22	0.251	0.782	586	3.04	0.44	348	2.9	0.42	51	3.18	0.4	187	3.25	0.38	0.017	0.162	0.228	0.57	147	3.12	0.42	85	3.06	0.44	62	3.2	0.38	0.071	0.585	139	3.15	0.43	82	3.09
Phospholipids in VLDL (mmol/L)	VLDL_PL	617	0.38	0.17	362	0.35	0.16	55	0.4	0.16	200	0.44	0.17	0.168	0.353	0.505	0.782	586	0.44	0.23	348	0.38	0.2	51	0.49	0.24	187	0.54	0.24	0.06	0.203	0.261	0.57	147	0.41	0.21	85	0.41	0.22	62	0.4	0.19	0.714	0.899	139	0.49	0.27	82	0.49
Phospholipids in LDL (mmol/L)	LDL_PL	617	0.67	0.15	362	0.62	0.14	55	0.71	0.12	200	0.75	0.15	0.148	0.353	0.433	0.782	586	0.61	0.14	348	0.56	0.12	51	0.65	0.11	187	0.68	0.14	0.06	0.203	0.125	0.57	147	0.71	0.15	85	0.7	0.15	62	0.72	0.15	0.369	0.834	139	0.64	0.14	82	0.63
Phospholipids in HDL (mmol/L)	HDL_PL	617	1.68	0.31	362	1.65	0.31	55	1.73	0.26	200	1.71	0.31	0.158	0.353	0.317	0.782	586	1.71	0.29	348	1.69	0.29	51	1.75	0.24	187	1.73	0.29	0.373	0.475	0.704	0.804	147	1.7	0.31	85	1.65	0.28	62	1.77	0.33	0.043	0.462	139	1.72	0.28	82	1.68
Cholesterol esters
Total esterified cholesterol (mmol/L)	Total_CE	617	3.72	0.66	362	3.5	0.6	55	3.91	0.53	200	4.06	0.64	0.071	0.341	0.321	0.782	586	3.5	0.62	348	3.3	0.57	51	3.72	0.51	187	3.81	0.61	0.055	0.203	0.192	0.57	147	3.89	0.63	85	3.82	0.67	62	3.99	0.57	0.098	0.709	139	3.65	0.59	82	3.58
Cholesterol esters in VLDL (mmol/L)	VLDL_CE	617	0.37	0.14	362	0.34	0.13	55	0.39	0.11	200	0.43	0.15	0.387	0.475	0.726	0.805	586	0.39	0.15	348	0.35	0.13	51	0.42	0.13	187	0.45	0.15	0.185	0.297	0.364	0.655	147	0.4	0.15	85	0.4	0.16	62	0.4	0.15	0.692	0.899	139	0.42	0.16	82	0.42
Cholesterol esters in LDL (mmol/L)	LDL_CE	617	1.41	0.37	362	1.3	0.33	55	1.5	0.31	200	1.59	0.37	0.166	0.353	0.49	0.782	586	1.27	0.34	348	1.16	0.3	51	1.37	0.3	187	1.43	0.35	0.078	0.203	0.149	0.57	147	1.5	0.38	85	1.48	0.38	62	1.52	0.37	0.386	0.834	139	1.34	0.35	82	1.32
Cholesterol esters in HDL (mmol/L)	HDL_CE	617	1.26	0.25	362	1.24	0.24	55	1.3	0.22	200	1.29	0.27	0.209	0.353	0.347	0.782	586	1.21	0.23	348	1.21	0.22	51	1.24	0.21	187	1.22	0.26	0.506	0.576	0.756	0.811	147	1.28	0.26	85	1.24	0.24	62	1.34	0.28	0.033	0.454	139	1.22	0.24	82	1.19
Free cholesterol
Total free cholesterol (mmol/L)	Total_FC	617	1.34	0.27	362	1.25	0.24	55	1.41	0.21	200	1.48	0.26	0.085	0.353	0.361	0.782	586	1.29	0.26	348	1.2	0.23	51	1.37	0.21	187	1.42	0.25	0.085	0.203	0.259	0.57	147	1.41	0.26	85	1.38	0.28	62	1.44	0.24	0.231	0.834	139	1.35	0.25	82	1.33
Free cholesterol in VLDL (mmol/L)	VLDL_FC	617	0.24	0.1	362	0.21	0.1	55	0.25	0.1	200	0.28	0.11	0.178	0.353	0.495	0.782	586	0.26	0.13	348	0.23	0.11	51	0.29	0.13	187	0.32	0.13	0.074	0.203	0.26	0.57	147	0.26	0.12	85	0.26	0.13	62	0.25	0.11	0.813	0.938	139	0.29	0.15	82	0.29
Free cholesterol in LDL (mmol/L)	LDL_FC	617	0.54	0.13	362	0.5	0.11	55	0.57	0.1	200	0.6	0.13	0.225	0.353	0.445	0.782	586	0.47	0.11	348	0.44	0.1	51	0.51	0.09	187	0.52	0.12	0.146	0.25	0.188	0.57	147	0.57	0.12	85	0.56	0.13	62	0.58	0.12	0.233	0.834	139	0.49	0.11	82	0.48
Free cholesterol in HDL (mmol/L)	HDL_FC	617	0.34	0.07	362	0.33	0.07	55	0.36	0.06	200	0.35	0.08	0.202	0.353	0.307	0.782	586	0.34	0.07	348	0.34	0.07	51	0.35	0.06	187	0.35	0.08	0.626	0.684	0.776	0.823	147	0.35	0.07	85	0.34	0.07	62	0.37	0.08	0.033	0.454	139	0.35	0.07	82	0.34
Total lipids
Total lipids in lipoprotein particles (mmol/L)	Total_L	617	9.11	1.61	362	8.61	1.51	55	9.55	1.45	200	9.9	1.48	0.033	0.22	0.258	0.782	586	9.13	1.74	348	8.55	1.58	51	9.72	1.68	187	10.04	1.6	0.014	0.162	0.15	0.57	147	9.49	1.66	85	9.36	1.78	62	9.68	1.48	0.207	0.834	139	9.6	1.84	82	9.43
Total lipids in VLDL (mmol/L)	VLDL_L	617	1.69	0.8	362	1.55	0.76	55	1.78	0.81	200	1.92	0.8	0.152	0.353	0.416	0.782	586	2.03	1.12	348	1.76	0.99	51	2.25	1.22	187	2.47	1.16	0.052	0.203	0.236	0.57	147	1.8	0.98	85	1.83	1.06	62	1.75	0.86	0.776	0.919	139	2.28	1.34	82	2.27
Total lipids in LDL (mmol/L)	LDL_L	617	2.75	0.67	362	2.54	0.6	55	2.92	0.54	200	3.09	0.66	0.141	0.353	0.447	0.782	586	2.49	0.61	348	2.29	0.54	51	2.68	0.52	187	2.8	0.62	0.063	0.203	0.135	0.57	147	2.92	0.67	85	2.88	0.69	62	2.97	0.66	0.35	0.834	139	2.63	0.62	82	2.58
Total lipids in HDL (mmol/L)	HDL_L	617	3.38	0.62	362	3.33	0.61	55	3.49	0.54	200	3.46	0.64	0.16	0.353	0.312	0.782	586	3.39	0.59	348	3.36	0.58	51	3.48	0.5	187	3.44	0.61	0.394	0.48	0.695	0.801	147	3.43	0.63	85	3.32	0.57	62	3.58	0.67	0.036	0.454	139	3.43	0.58	82	3.34
Lipoprotein particle concentrations
Total concentration of lipoprotein particles (mmol/L)	Total_P	617	0.02	0	362	0.02	0	55	0.02	0	200	0.02	0	0.015	0.206	0.219	0.782	586	0.02	0	348	0.02	0	51	0.02	0	187	0.02	0	0.014	0.162	0.184	0.57	147	0.02	0	85	0.02	0	62	0.02	0	0.018	0.454	139	0.02	0	82	0.02
Concentration of VLDL particles (mmol/L)	VLDL_P	617	0	0	362	0	0	55	0	0	200	0	0	0.175	0.353	0.587	0.782	586	0	0	348	0	0	51	0	0	187	0	0	0.082	0.203	0.273	0.57	147	0	0	85	0	0	62	0	0	0.723	0.899	139	0	0	82	0
Concentration of LDL particles (mmol/L)	LDL_P	617	0	0	362	0	0	55	0	0	200	0	0	0.213	0.353	0.654	0.782	586	0	0	348	0	0	51	0	0	187	0	0	0.088	0.203	0.236	0.57	147	0	0	85	0	0	62	0	0	0.724	0.899	139	0	0	82	0
Concentration of HDL particles (mmol/L)	HDL_P	617	0.02	0	362	0.02	0	55	0.02	0	200	0.02	0	0.024	0.22	0.228	0.782	586	0.02	0	348	0.02	0	51	0.02	0	187	0.02	0	0.027	0.203	0.224	0.57	147	0.02	0	85	0.02	0	62	0.02	0	0.017	0.454	139	0.02	0	82	0.02
Lipoproteinparticle size
Average diameter for VLDL particles (nm)	VLDL_size	617	38.09	1.16	362	38	1.16	55	38.16	1.15	200	38.23	1.14	0.272	0.387	0.345	0.782	586	38.88	1.85	348	38.54	1.75	51	39.12	1.87	187	39.44	1.91	0.173	0.285	0.382	0.657	147	38.12	1.25	85	38.2	1.23	62	37.99	1.29	0.734	0.899	139	39.2	1.87	82	39.23
Average diameter for LDL particles (nm)	LDL_size	617	23.91	0.08	362	23.91	0.08	55	23.92	0.08	200	23.92	0.07	0.638	0.732	0.961	0.967	586	23.85	0.13	348	23.86	0.12	51	23.84	0.14	187	23.82	0.14	0.412	0.492	0.478	0.686	147	23.91	0.08	85	23.91	0.08	62	23.91	0.08	0.369	0.834	139	23.83	0.14	82	23.83
Average diameter for HDL particles (nm)	HDL_size	617	9.75	0.21	362	9.75	0.2	55	9.77	0.19	200	9.73	0.22	0.849	0.878	0.65	0.782	586	9.83	0.22	348	9.84	0.21	51	9.84	0.21	187	9.8	0.24	0.301	0.417	0.523	0.691	147	9.74	0.22	85	9.72	0.19	62	9.77	0.25	0.329	0.834	139	9.82	0.22	82	9.81
Other lipids
Phosphoglycerides (mmol/L)	Phosphoglyc	617	2.59	0.37	362	2.49	0.37	55	2.69	0.34	200	2.74	0.33	0.025	0.22	0.251	0.782	586	2.62	0.37	348	2.52	0.37	51	2.75	0.34	187	2.78	0.31	0.029	0.203	0.253	0.57	147	2.66	0.35	85	2.61	0.37	62	2.73	0.33	0.069	0.585	139	2.71	0.35	82	2.65
Ratio of triglycerides to phosphoglycerides	TG_by_PG	617	0.39	0.16	362	0.38	0.16	55	0.4	0.17	200	0.41	0.16	0.294	0.395	0.507	0.782	586	0.49	0.22	348	0.45	0.2	51	0.51	0.24	187	0.56	0.25	0.112	0.212	0.361	0.655	147	0.4	0.18	85	0.41	0.2	62	0.38	0.16	0.381	0.834	139	0.52	0.25	82	0.53
Total cholines (mmol/L)	Cholines	617	2.93	0.38	362	2.83	0.38	55	3.04	0.34	200	3.09	0.34	0.03	0.22	0.267	0.782	586	2.94	0.37	348	2.84	0.37	51	3.06	0.33	187	3.1	0.32	0.036	0.203	0.258	0.57	147	3.01	0.36	85	2.96	0.38	62	3.09	0.33	0.058	0.557	139	3.02	0.35	82	2.97
Phosphatidylcholines (mmol/L)	Phosphatidylc	617	2.43	0.36	362	2.34	0.36	55	2.51	0.33	200	2.56	0.32	0.045	0.261	0.321	0.782	586	2.52	0.36	348	2.42	0.36	51	2.63	0.33	187	2.66	0.3	0.062	0.203	0.356	0.655	147	2.49	0.34	85	2.45	0.35	62	2.55	0.31	0.121	0.741	139	2.59	0.33	82	2.55
Sphingomyelins (mmol/L)	Sphingomyelins	617	0.5	0.07	362	0.48	0.06	55	0.52	0.06	200	0.54	0.07	0.029	0.22	0.36	0.782	586	0.47	0.07	348	0.46	0.06	51	0.49	0.05	187	0.5	0.07	0.042	0.203	0.335	0.643	147	0.52	0.06	85	0.51	0.06	62	0.53	0.06	0.035	0.454	139	0.49	0.06	82	0.48
Apolipoproteins
Apolipoprotein B (g/L)	ApoB	617	0.87	0.21	362	0.8	0.19	55	0.91	0.16	200	0.97	0.21	0.205	0.353	0.598	0.782	586	0.82	0.2	348	0.76	0.18	51	0.88	0.17	187	0.93	0.21	0.104	0.203	0.251	0.57	147	0.91	0.22	85	0.91	0.22	62	0.92	0.21	0.774	0.919	139	0.87	0.21	82	0.86
Apolipoprotein A1 (g/L)	ApoA1	617	1.6	0.23	362	1.57	0.23	55	1.64	0.21	200	1.63	0.22	0.093	0.353	0.271	0.782	586	1.57	0.21	348	1.55	0.21	51	1.61	0.19	187	1.59	0.21	0.227	0.332	0.488	0.686	147	1.62	0.23	85	1.58	0.22	62	1.67	0.23	0.027	0.454	139	1.59	0.2	82	1.55
Ratio of apolipoprotein B to apolipoprotein A1	ApoB_by_ApoA1	617	0.55	0.16	362	0.52	0.15	55	0.56	0.13	200	0.61	0.17	0.903	0.919	0.765	0.822	586	0.54	0.16	348	0.5	0.14	51	0.56	0.13	187	0.59	0.17	0.475	0.551	0.628	0.76	147	0.58	0.17	85	0.59	0.17	62	0.56	0.17	0.458	0.868	139	0.56	0.16	82	0.57
Fatty acids
Total fatty acids (mmol/L)	Total_FA	617	12.8	2.23	362	12.19	2.16	55	13.33	2.22	200	13.75	1.98	0.011	0.206	0.238	0.782	586	13.92	3.4	348	12.96	3.03	51	14.77	3.7	187	15.48	3.33	0.006	0.129	0.19	0.57	147	13.25	2.49	85	13.09	2.69	62	13.47	2.2	0.284	0.834	139	14.76	3.91	82	14.51
Degree of unsaturation	Unsaturation	617	1.36	0.05	362	1.35	0.05	55	1.36	0.05	200	1.37	0.05	0.816	0.85	0.305	0.782	586	1.31	0.07	348	1.31	0.06	51	1.31	0.07	187	1.31	0.07	0.346	0.459	0.501	0.691	147	1.36	0.05	85	1.35	0.04	62	1.37	0.05	0.039	0.454	139	1.31	0.07	82	1.3
Omega-3 fatty acids (mmol/L)	Omega_3	617	0.55	0.18	362	0.5	0.16	55	0.59	0.17	200	0.64	0.18	0.079	0.352	0.989	0.989	586	0.58	0.19	348	0.52	0.16	51	0.63	0.17	187	0.68	0.19	0.036	0.203	0.558	0.696	147	0.59	0.19	85	0.57	0.19	62	0.61	0.18	0.273	0.834	139	0.62	0.19	82	0.59
Omega-6 fatty acids (mmol/L)	Omega_6	617	5.11	0.66	362	4.93	0.65	55	5.25	0.58	200	5.38	0.61	0.033	0.22	0.413	0.782	586	5.37	0.94	348	5.1	0.83	51	5.6	0.92	187	5.8	0.97	0.011	0.143	0.259	0.57	147	5.26	0.7	85	5.2	0.76	62	5.34	0.61	0.129	0.741	139	5.61	1.02	82	5.52
PUFA (mmol/L)	PUFA	617	5.66	0.79	362	5.43	0.76	55	5.84	0.72	200	6.02	0.71	0.026	0.22	0.499	0.782	586	5.95	1.07	348	5.62	0.95	51	6.22	1.04	187	6.48	1.06	0.007	0.129	0.269	0.57	147	5.85	0.83	85	5.77	0.89	62	5.95	0.74	0.129	0.741	139	6.23	1.14	82	6.11
MUFA (mmol/L)	MUFA	617	3.1	0.75	362	2.95	0.73	55	3.23	0.78	200	3.35	0.72	0.014	0.206	0.247	0.782	586	4.02	1.61	348	3.65	1.4	51	4.29	1.8	187	4.63	1.73	0.016	0.162	0.286	0.582	147	3.22	0.91	85	3.21	0.96	62	3.24	0.84	0.72	0.899	139	4.37	1.91	82	4.31
SFA (mmol/L)	SFA	617	4.04	0.78	362	3.81	0.75	55	4.26	0.81	200	4.38	0.67	0.007	0.206	0.111	0.782	586	3.96	0.87	348	3.69	0.81	51	4.25	0.98	187	4.37	0.74	0.004	0.129	0.08	0.57	147	4.19	0.84	85	4.12	0.91	62	4.28	0.72	0.213	0.834	139	4.16	0.98	82	4.08
Linoleic acid (mmol/L)	LA	617	4.61	0.64	362	4.48	0.63	55	4.72	0.53	200	4.81	0.62	0.187	0.353	0.596	0.782	586	5.08	1.01	348	4.82	0.89	51	5.29	0.99	187	5.51	1.07	0.036	0.203	0.371	0.655	147	4.74	0.68	85	4.71	0.74	62	4.78	0.59	0.372	0.834	139	5.33	1.1	82	5.27
Docosahexaenoic acid (mmol/L)	DHA	617	0.29	0.07	362	0.27	0.06	55	0.3	0.06	200	0.33	0.06	0.057	0.305	0.707	0.8	586	0.28	0.06	348	0.27	0.06	51	0.29	0.06	187	0.31	0.07	0.264	0.374	0.965	0.969	147	0.3	0.06	85	0.3	0.06	62	0.31	0.06	0.214	0.834	139	0.29	0.06	82	0.28
Ratio of polyunsaturated fatty acids to monounsaturated fatty acids	PUFA_by_MUFA	617	1.87	0.24	362	1.89	0.23	55	1.86	0.25	200	1.84	0.25	0.047	0.265	0.182	0.782	586	1.58	0.3	348	1.63	0.29	51	1.56	0.32	187	1.5	0.31	0.064	0.203	0.433	0.669	147	1.87	0.25	85	1.86	0.23	62	1.9	0.27	0.292	0.834	139	1.54	0.32	82	1.53
Ratio of omega-6 fatty acids to omega-3 fatty acids	Omega_6_by_Omega_3	617	9.98	2.76	362	10.62	2.78	55	9.75	3.31	200	8.87	2.12	0.348	0.443	0.692	0.793	586	9.88	2.57	348	10.41	2.53	51	9.59	3.12	187	8.96	2.18	0.694	0.724	0.79	0.826	147	9.56	2.55	85	9.7	2.72	62	9.37	2.3	0.512	0.868	139	9.55	2.3	82	9.7
Amino acids
Alanine (mmol/L)	Ala	617	0.33	0.06	362	0.33	0.06	55	0.33	0.05	200	0.33	0.06	0.287	0.391	0.796	0.83	586	0.4	0.08	348	0.4	0.08	51	0.41	0.07	187	0.41	0.07	0.979	0.979	0.792	0.826	147	0.33	0.07	85	0.34	0.07	62	0.33	0.07	0.039	0.454	139	0.4	0.07	82	0.4
Glutamine (mmol/L)	Gln	617	0.71	0.07	362	0.7	0.07	55	0.73	0.07	200	0.72	0.06	0.378	0.474	0.1	0.782	586	0.69	0.08	348	0.68	0.08	51	0.7	0.07	187	0.7	0.07	0.686	0.72	0.367	0.655	147	0.72	0.07	85	0.72	0.08	62	0.71	0.06	0.37	0.834	139	0.7	0.07	82	0.7
Glycine (mmol/L)	Gly	617	0.27	0.07	362	0.27	0.07	55	0.26	0.07	200	0.28	0.07	0.761	0.817	0.347	0.782	586	0.25	0.07	348	0.25	0.07	51	0.24	0.07	187	0.26	0.07	0.703	0.725	0.525	0.691	147	0.28	0.07	85	0.28	0.08	62	0.29	0.07	0.7	0.899	139	0.26	0.07	82	0.25
Histidine (mmol/L)	His	617	0.08	0.01	362	0.08	0.01	55	0.07	0.01	200	0.07	0.01	0.434	0.518	0.458	0.782	586	0.07	0.01	348	0.07	0.01	51	0.07	0.01	187	0.07	0.01	0.485	0.559	0.616	0.756	147	0.08	0.01	85	0.08	0.01	62	0.07	0.01	0.128	0.741	139	0.07	0.01	82	0.07
Branched chain amino acids
Total BCAA (mmol/L)	Total_BCAA	617	0.36	0.05	362	0.35	0.05	55	0.37	0.06	200	0.37	0.06	0.058	0.305	0.08	0.782	586	0.37	0.06	348	0.36	0.05	51	0.38	0.06	187	0.39	0.06	0.338	0.453	0.708	0.804	147	0.36	0.06	85	0.36	0.05	62	0.36	0.06	0.877	0.948	139	0.38	0.06	82	0.37
Isoleucine (mmol/L)	Ile	617	0.05	0.01	362	0.05	0.01	55	0.05	0.01	200	0.05	0.01	0.079	0.352	0.116	0.782	586	0.06	0.01	348	0.05	0.01	51	0.06	0.01	187	0.06	0.01	0.682	0.72	0.752	0.811	147	0.05	0.01	85	0.05	0.01	62	0.05	0.01	0.741	0.899	139	0.06	0.01	82	0.06
Leucine (mmol/L)	Leu	617	0.1	0.02	362	0.1	0.02	55	0.11	0.02	200	0.11	0.02	0.219	0.353	0.076	0.782	586	0.1	0.02	348	0.1	0.02	51	0.1	0.02	187	0.1	0.02	0.455	0.536	0.865	0.896	147	0.11	0.02	85	0.11	0.02	62	0.1	0.02	0.708	0.899	139	0.1	0.02	82	0.1
Valine (mmol/L)	Val	617	0.21	0.03	362	0.2	0.03	55	0.22	0.03	200	0.22	0.03	0.037	0.23	0.114	0.782	586	0.21	0.03	348	0.21	0.03	51	0.22	0.03	187	0.22	0.03	0.213	0.32	0.425	0.669	147	0.21	0.03	85	0.21	0.03	62	0.21	0.03	0.564	0.888	139	0.22	0.03	82	0.21
Aromatic amino acids
Phenylalanine (mmol/L)	Phe	617	0.06	0.01	362	0.06	0.01	55	0.06	0.01	200	0.06	0.01	0.198	0.353	0.409	0.782	586	0.07	0.01	348	0.07	0.01	51	0.07	0.01	187	0.07	0.01	0.087	0.203	0.426	0.669	147	0.06	0.01	85	0.06	0.01	62	0.06	0.01	0.948	0.982	139	0.07	0.01	82	0.07
Tyrosine (mmol/L)	Tyr	617	0.05	0.01	362	0.05	0.01	55	0.06	0.01	200	0.06	0.01	0.639	0.732	0.155	0.782	586	0.06	0.01	348	0.05	0.01	51	0.06	0.01	187	0.06	0.01	0.495	0.567	0.112	0.57	147	0.05	0.01	85	0.05	0.01	62	0.05	0.01	0.353	0.834	139	0.06	0.01	82	0.06
Glycolysis related metabolites
Glucose (mmol/L)	Glucose	617	4.98	0.51	362	4.86	0.38	55	5.08	0.98	200	5.16	0.46	0.001	0.053	0.385	0.782	586	6.07	1.24	348	5.78	1.05	51	6.12	1.59	187	6.6	1.29	0	0.014	0.673	0.787	147	5.03	0.41	85	4.99	0.41	62	5.09	0.41	0.318	0.834	139	6.28	1.16	82	6.12
Lactate (mmol/L)	Lactate	617	1.86	0.41	362	1.86	0.41	55	1.84	0.43	200	1.86	0.41	0.697	0.768	0.46	0.782	586	2	0.47	348	2	0.46	51	1.97	0.47	187	2.02	0.5	0.148	0.251	0.908	0.93	147	1.92	0.49	85	1.93	0.46	62	1.91	0.54	0.805	0.938	139	1.99	0.53	82	1.98
Pyruvate (mmol/L)	Pyruvate	617	0.07	0.02	362	0.07	0.02	55	0.06	0.02	200	0.06	0.02	0.852	0.878	0.627	0.782	586	0.09	0.03	348	0.09	0.03	51	0.09	0.03	187	0.09	0.03	0.105	0.203	0.671	0.787	147	0.07	0.02	85	0.07	0.02	62	0.07	0.02	0.832	0.946	139	0.09	0.03	82	0.09
Citrate (mmol/L)	Citrate	617	0.07	0.01	362	0.07	0.01	55	0.07	0.01	200	0.07	0.01	0.86	0.881	0.21	0.782	586	0.07	0.01	348	0.07	0.01	51	0.06	0.01	187	0.07	0.01	0.461	0.539	0.365	0.655	147	0.07	0.01	85	0.07	0.01	62	0.07	0.01	0.959	0.982	139	0.07	0.01	82	0.07
Glycerol (mmol/L)	Glycerol	617	0.12	0.03	362	0.11	0.03	55	0.12	0.03	200	0.12	0.03	0.001	0.053	0.04	0.782	586	0.11	0.03	348	0.11	0.03	51	0.12	0.02	187	0.12	0.03	0	0.017	0.184	0.57	147	0.12	0.04	85	0.12	0.03	62	0.13	0.04	0.351	0.834	139	0.12	0.03	82	0.11
Ketone bodies
Β-Hydroxybutyrate (mmol/L)	bOHbutyrate	617	0.17	0.14	362	0.15	0.14	55	0.16	0.12	200	0.19	0.15	0.19	0.353	0.617	0.782	586	0.02	0.05	348	0.02	0.06	51	0.02	0.02	187	0.03	0.05	0.055	0.203	0.959	0.969	147	0.16	0.15	85	0.17	0.16	62	0.16	0.13	0.468	0.868	139	0.02	0.04	82	0.02
Acetate (mmol/L)	Acetate	617	0.03	0.01	362	0.03	0.01	55	0.03	0.01	200	0.03	0.02	0.003	0.126	0.153	0.782	586	0.02	0.01	348	0.02	0.01	51	0.02	0.01	187	0.02	0.01	0.225	0.332	0.54	0.692	147	0.03	0.01	85	0.03	0.01	62	0.03	0.01	0.637	0.899	139	0.02	0.01	82	0.02
Acetoacetate (mmol/L)	Acetoacetate	617	0.07	0.05	362	0.06	0.04	55	0.07	0.05	200	0.09	0.06	0.005	0.174	0.127	0.782	586	0.03	0.02	348	0.03	0.02	51	0.03	0.01	187	0.03	0.02	0.021	0.179	0.733	0.811	147	0.07	0.05	85	0.07	0.05	62	0.08	0.05	0.182	0.834	139	0.03	0.02	82	0.03
Acetone (mmol/L)	Acetone	617	0.03	0.01	362	0.03	0.01	55	0.03	0.01	200	0.03	0.01	0.07	0.341	0.148	0.782	586	0.02	0.01	348	0.02	0.01	51	0.02	0	187	0.02	0.01	0.636	0.688	0.878	0.904	147	0.03	0.01	85	0.03	0.02	62	0.03	0.01	0.238	0.834	139	0.02	0.01	82	0.02
Fluid balance
Creatinine (mmol/L)	Creatinine	617	68.94	10.36	362	68.15	9.24	55	69.08	9.48	200	70.32	12.24	0.681	0.76	0.926	0.937	586	62.72	9.6	348	61.84	8.85	51	63.44	9.82	187	64.18	10.69	0.704	0.725	0.963	0.969	147	70.02	8.93	85	70.23	9.63	62	69.74	7.95	0.536	0.873	139	63.7	10.04	82	64.03
Albumin (g/L)	Albumin	617	41.18	3.03	362	41.26	3.08	55	41.55	3.04	200	40.95	2.93	0.205	0.353	0.124	0.782	586	39.13	2.49	348	39.25	2.6	51	39.43	2.3	187	38.81	2.28	0.254	0.363	0.11	0.57	147	41.6	3.6	85	41.59	3.66	62	41.61	3.55	0.248	0.834	139	39.2	2.33	82	39.22
Inflammation
Glycoprotein Acetyls (mmol/L)	GlycA	617	0.85	0.11	362	0.83	0.1	55	0.85	0.12	200	0.88	0.1	0	0.002	0.619	0.782	586	0.81	0.11	348	0.79	0.1	51	0.82	0.13	187	0.85	0.11	0	0	0.261	0.57	147	0.86	0.11	85	0.85	0.11	62	0.88	0.11	0.095	0.709	139	0.83	0.11	82	0.81
LIPOPROTEIN SUBCLASSES
Chylomicrons and extremely large VLDL (particle diameters from 75 nm upwards)
Concentration of extremely large VLDL particles (mmol/L)	XXL_VLDL_P	617	0	0	362	0	0	55	0	0	200	0	0	0.155	0.353	0.337	0.782	586	0	0	348	0	0	51	0	0	187	0	0	0.051	0.203	0.417	0.669	147	0	0	85	0	0	62	0	0	0.854	0.948	139	0	0	82	0
Total lipids in extremely large VLDL (mmol/L)	XXL_VLDL_L	617	0.07	0.12	362	0.06	0.12	55	0.09	0.17	200	0.08	0.11	0.186	0.353	0.206	0.782	586	0.3	0.4	348	0.23	0.35	51	0.35	0.52	187	0.4	0.43	0.052	0.203	0.395	0.657	147	0.08	0.16	85	0.09	0.19	62	0.08	0.11	0.965	0.982	139	0.37	0.5	82	0.38
Phospholipids in extremely large VLDL (mmol/L)	XXL_VLDL_PL	617	0.01	0.02	362	0.01	0.02	55	0.01	0.02	200	0.01	0.02	0.139	0.353	0.329	0.782	586	0.04	0.06	348	0.03	0.05	51	0.05	0.07	187	0.06	0.06	0.05	0.203	0.394	0.657	147	0.01	0.02	85	0.01	0.03	62	0.01	0.02	0.905	0.961	139	0.05	0.07	82	0.05
Cholesterol in extremely large VLDL (mmol/L)	XXL_VLDL_C	617	0.03	0.03	362	0.02	0.03	55	0.03	0.03	200	0.03	0.03	0.294	0.395	0.336	0.782	586	0.06	0.07	348	0.05	0.06	51	0.07	0.08	187	0.08	0.08	0.101	0.203	0.42	0.669	147	0.03	0.03	85	0.03	0.04	62	0.03	0.03	0.503	0.868	139	0.08	0.09	82	0.08
Cholesterol esters in extremely large VLDL (mmol/L)	XXL_VLDL_CE	617	0.02	0.02	362	0.02	0.02	55	0.02	0.02	200	0.02	0.02	0.383	0.475	0.346	0.782	586	0.04	0.04	348	0.03	0.03	51	0.04	0.04	187	0.05	0.04	0.126	0.228	0.403	0.664	147	0.02	0.02	85	0.02	0.02	62	0.02	0.02	0.364	0.834	139	0.04	0.04	82	0.04
Free cholesterol in extremely large VLDL (mmol/L)	XXL_VLDL_FC	617	0.01	0.01	362	0.01	0.01	55	0.01	0.01	200	0.01	0.01	0.164	0.353	0.417	0.782	586	0.03	0.03	348	0.02	0.03	51	0.03	0.04	187	0.03	0.04	0.063	0.203	0.437	0.669	147	0.01	0.01	85	0.01	0.02	62	0.01	0.01	0.879	0.948	139	0.03	0.04	82	0.03
Triglycerides in extremely large VLDL (mmol/L)	XXL_VLDL_TG	617	0.04	0.08	362	0.03	0.08	55	0.05	0.12	200	0.04	0.07	0.166	0.353	0.232	0.782	586	0.2	0.28	348	0.15	0.24	51	0.24	0.37	187	0.27	0.29	0.043	0.203	0.413	0.669	147	0.05	0.11	85	0.05	0.13	62	0.04	0.07	0.657	0.899	139	0.24	0.34	82	0.25
Very large VLDL (average diameter 64.0 nm)
Concentration of very large VLDL particles (mmol/L)	XL_VLDL_P	617	0	0	362	0	0	55	0	0	200	0	0	0.14	0.353	0.27	0.782	586	0	0	348	0	0	51	0	0	187	0	0	0.07	0.203	0.21	0.57	147	0	0	85	0	0	62	0	0	0.655	0.899	139	0	0	82	0
Total lipids in very large VLDL (mmol/L)	XL_VLDL_L	617	0.13	0.12	362	0.12	0.11	55	0.15	0.13	200	0.16	0.12	0.144	0.353	0.259	0.782	586	0.2	0.19	348	0.16	0.17	51	0.23	0.22	187	0.27	0.2	0.072	0.203	0.224	0.57	147	0.15	0.15	85	0.15	0.16	62	0.14	0.13	0.647	0.899	139	0.24	0.23	82	0.24
Phospholipids in very large VLDL (mmol/L)	XL_VLDL_PL	617	0.02	0.02	362	0.02	0.02	55	0.02	0.02	200	0.03	0.02	0.154	0.353	0.258	0.782	586	0.04	0.04	348	0.03	0.03	51	0.04	0.04	187	0.05	0.04	0.092	0.203	0.247	0.57	147	0.02	0.03	85	0.03	0.03	62	0.02	0.02	0.582	0.899	139	0.04	0.04	82	0.04
Cholesterol in very large VLDL (mmol/L)	XL_VLDL_C	617	0.04	0.03	362	0.04	0.03	55	0.04	0.03	200	0.05	0.03	0.332	0.428	0.466	0.782	586	0.05	0.04	348	0.04	0.03	51	0.06	0.04	187	0.06	0.04	0.125	0.228	0.255	0.57	147	0.04	0.03	85	0.05	0.03	62	0.04	0.03	0.506	0.868	139	0.06	0.04	82	0.06
Cholesterol esters in very large VLDL (mmol/L)	XL_VLDL_CE	617	0.03	0.01	362	0.02	0.01	55	0.03	0.01	200	0.03	0.02	0.519	0.606	0.658	0.782	586	0.03	0.02	348	0.02	0.02	51	0.03	0.02	187	0.03	0.02	0.161	0.267	0.265	0.57	147	0.03	0.02	85	0.03	0.02	62	0.03	0.02	0.423	0.868	139	0.03	0.02	82	0.03
Free cholesterol in very large VLDL (mmol/L)	XL_VLDL_FC	617	0.01	0.01	362	0.01	0.01	55	0.02	0.01	200	0.02	0.01	0.153	0.353	0.27	0.782	586	0.02	0.02	348	0.02	0.02	51	0.02	0.02	187	0.03	0.02	0.098	0.203	0.263	0.57	147	0.02	0.02	85	0.02	0.02	62	0.02	0.01	0.64	0.899	139	0.03	0.02	82	0.03
Triglycerides in very large VLDL (mmol/L)	XL_VLDL_TG	617	0.07	0.07	362	0.07	0.07	55	0.08	0.08	200	0.08	0.07	0.095	0.353	0.193	0.782	586	0.12	0.11	348	0.09	0.1	51	0.14	0.13	187	0.15	0.12	0.06	0.203	0.211	0.57	147	0.08	0.09	85	0.08	0.1	62	0.07	0.07	0.741	0.899	139	0.14	0.14	82	0.14
Large VLDL (average diameter 53.6 nm)
Concentration of large VLDL particles (mmol/L)	L_VLDL_P	617	0	0	362	0	0	55	0	0	200	0	0	0.197	0.353	0.404	0.782	586	0	0	348	0	0	51	0	0	187	0	0	0.1	0.203	0.242	0.57	147	0	0	85	0	0	62	0	0	0.706	0.899	139	0	0	82	0
Total lipids in large VLDL (mmol/L)	L_VLDL_L	617	0.26	0.18	362	0.24	0.17	55	0.28	0.18	200	0.3	0.18	0.166	0.353	0.37	0.782	586	0.31	0.22	348	0.26	0.19	51	0.35	0.23	187	0.39	0.23	0.071	0.203	0.209	0.57	147	0.28	0.22	85	0.29	0.24	62	0.27	0.2	0.741	0.899	139	0.36	0.26	82	0.35
Phospholipids in large VLDL (mmol/L)	L_VLDL_PL	617	0.05	0.04	362	0.04	0.04	55	0.05	0.04	200	0.06	0.04	0.233	0.356	0.377	0.782	586	0.06	0.05	348	0.05	0.04	51	0.07	0.05	187	0.08	0.05	0.101	0.203	0.194	0.57	147	0.05	0.05	85	0.05	0.05	62	0.05	0.04	0.488	0.868	139	0.07	0.06	82	0.07
Cholesterol in large VLDL (mmol/L)	L_VLDL_C	617	0.07	0.05	362	0.07	0.05	55	0.08	0.05	200	0.09	0.05	0.24	0.356	0.484	0.782	586	0.08	0.06	348	0.07	0.05	51	0.1	0.06	187	0.11	0.06	0.094	0.203	0.226	0.57	147	0.08	0.06	85	0.08	0.06	62	0.08	0.05	0.59	0.899	139	0.1	0.07	82	0.1
Cholesterol esters in large VLDL (mmol/L)	L_VLDL_CE	617	0.04	0.02	362	0.03	0.02	55	0.04	0.02	200	0.05	0.03	0.3	0.397	0.601	0.782	586	0.04	0.03	348	0.04	0.02	51	0.05	0.02	187	0.06	0.03	0.091	0.203	0.244	0.57	147	0.04	0.03	85	0.04	0.03	62	0.04	0.03	0.528	0.873	139	0.05	0.03	82	0.05
Free cholesterol in large VLDL (mmol/L)	L_VLDL_FC	617	0.03	0.02	362	0.03	0.02	55	0.04	0.02	200	0.04	0.03	0.191	0.353	0.385	0.782	586	0.04	0.03	348	0.03	0.03	51	0.05	0.03	187	0.05	0.03	0.099	0.203	0.218	0.57	147	0.04	0.03	85	0.04	0.03	62	0.04	0.03	0.653	0.899	139	0.05	0.04	82	0.05
Triglycerides in large VLDL (mmol/L)	L_VLDL_TG	617	0.14	0.09	362	0.13	0.09	55	0.15	0.1	200	0.16	0.09	0.14	0.353	0.308	0.782	586	0.16	0.11	348	0.14	0.1	51	0.18	0.12	187	0.2	0.12	0.064	0.203	0.212	0.57	147	0.15	0.12	85	0.16	0.12	62	0.15	0.1	0.919	0.969	139	0.19	0.13	82	0.18
Medium VLDL (average diameter 44.5 nm)
Concentration of medium VLDL particles (mmol/L)	M_VLDL_P	617	0	0	362	0	0	55	0	0	200	0	0	0.222	0.353	0.643	0.782	586	0	0	348	0	0	51	0	0	187	0	0	0.09	0.203	0.308	0.605	147	0	0	85	0	0	62	0	0	0.874	0.948	139	0	0	82	0
Total lipids in medium VLDL (mmol/L)	M_VLDL_L	617	0.54	0.22	362	0.5	0.21	55	0.57	0.2	200	0.62	0.23	0.175	0.353	0.538	0.782	586	0.55	0.23	348	0.49	0.2	51	0.6	0.21	187	0.66	0.24	0.048	0.203	0.224	0.57	147	0.58	0.26	85	0.59	0.27	62	0.57	0.25	0.874	0.948	139	0.61	0.26	82	0.6
Phospholipids in medium VLDL (mmol/L)	M_VLDL_PL	617	0.12	0.05	362	0.11	0.05	55	0.13	0.04	200	0.14	0.05	0.243	0.356	0.6	0.782	586	0.12	0.05	348	0.11	0.05	51	0.14	0.05	187	0.15	0.06	0.075	0.203	0.241	0.57	147	0.13	0.06	85	0.13	0.06	62	0.13	0.06	0.859	0.948	139	0.14	0.06	82	0.14
Cholesterol in medium VLDL (mmol/L)	M_VLDL_C	617	0.17	0.07	362	0.15	0.06	55	0.18	0.05	200	0.2	0.07	0.42	0.504	0.747	0.816	586	0.16	0.07	348	0.14	0.06	51	0.18	0.05	187	0.19	0.07	0.195	0.307	0.36	0.655	147	0.18	0.07	85	0.18	0.07	62	0.18	0.07	0.982	0.994	139	0.18	0.07	82	0.18
Cholesterol esters in medium VLDL (mmol/L)	M_VLDL_CE	617	0.09	0.04	362	0.08	0.03	55	0.1	0.02	200	0.11	0.04	0.663	0.745	0.894	0.91	586	0.09	0.04	348	0.08	0.03	51	0.1	0.03	187	0.11	0.04	0.35	0.459	0.47	0.686	147	0.1	0.04	85	0.1	0.04	62	0.1	0.04	0.988	0.994	139	0.1	0.04	82	0.1
Free cholesterol in medium VLDL (mmol/L)	M_VLDL_FC	617	0.07	0.03	362	0.07	0.03	55	0.08	0.03	200	0.09	0.03	0.241	0.356	0.6	0.782	586	0.07	0.03	348	0.06	0.03	51	0.08	0.03	187	0.09	0.03	0.1	0.203	0.268	0.57	147	0.08	0.03	85	0.08	0.04	62	0.08	0.03	0.944	0.982	139	0.08	0.03	82	0.08
Triglycerides in medium VLDL (mmol/L)	M_VLDL_TG	617	0.25	0.12	362	0.24	0.12	55	0.26	0.12	200	0.28	0.13	0.144	0.353	0.464	0.782	586	0.27	0.12	348	0.23	0.11	51	0.29	0.12	187	0.32	0.13	0.039	0.203	0.209	0.57	147	0.27	0.15	85	0.27	0.16	62	0.26	0.14	0.813	0.938	139	0.29	0.14	82	0.29
Small VLDL (average diameter 36.8 nm)
Concentration of small VLDL particles (mmol/L)	S_VLDL_P	617	0	0	362	0	0	55	0	0	200	0	0	0.17	0.353	0.655	0.782	586	0	0	348	0	0	51	0	0	187	0	0	0.1	0.203	0.247	0.57	147	0	0	85	0	0	62	0	0	0.536	0.873	139	0	0	82	0
Total lipids in small VLDL (mmol/L)	S_VLDL_L	617	0.36	0.13	362	0.34	0.13	55	0.37	0.11	200	0.41	0.14	0.153	0.353	0.665	0.783	586	0.35	0.12	348	0.32	0.11	51	0.37	0.11	187	0.4	0.12	0.091	0.203	0.252	0.57	147	0.38	0.16	85	0.39	0.16	62	0.37	0.15	0.583	0.899	139	0.37	0.13	82	0.37
Phospholipids in small VLDL (mmol/L)	S_VLDL_PL	617	0.09	0.03	362	0.08	0.03	55	0.1	0.03	200	0.11	0.03	0.175	0.353	0.688	0.793	586	0.09	0.03	348	0.08	0.03	51	0.09	0.03	187	0.1	0.03	0.076	0.203	0.231	0.57	147	0.1	0.04	85	0.1	0.04	62	0.1	0.04	0.719	0.899	139	0.09	0.03	82	0.09
Cholesterol in small VLDL (mmol/L)	S_VLDL_C	617	0.14	0.05	362	0.13	0.05	55	0.15	0.04	200	0.16	0.06	0.32	0.417	0.793	0.83	586	0.13	0.04	348	0.11	0.04	51	0.14	0.04	187	0.14	0.05	0.432	0.512	0.392	0.657	147	0.15	0.06	85	0.15	0.06	62	0.15	0.06	0.564	0.888	139	0.13	0.05	82	0.13
Cholesterol esters in small VLDL (mmol/L)	S_VLDL_CE	617	0.08	0.03	362	0.08	0.03	55	0.09	0.03	200	0.1	0.04	0.384	0.475	0.86	0.885	586	0.07	0.03	348	0.07	0.02	51	0.08	0.02	187	0.08	0.03	0.718	0.735	0.498	0.691	147	0.09	0.04	85	0.09	0.04	62	0.09	0.04	0.446	0.868	139	0.08	0.03	82	0.08
Free cholesterol in small VLDL (mmol/L)	S_VLDL_FC	617	0.06	0.02	362	0.05	0.02	55	0.06	0.02	200	0.07	0.02	0.243	0.356	0.69	0.793	586	0.05	0.02	348	0.05	0.02	51	0.06	0.02	187	0.06	0.02	0.185	0.297	0.271	0.57	147	0.06	0.02	85	0.06	0.02	62	0.06	0.02	0.791	0.931	139	0.06	0.02	82	0.05
Triglycerides in small VLDL (mmol/L)	S_VLDL_TG	617	0.13	0.06	362	0.12	0.06	55	0.13	0.05	200	0.14	0.06	0.127	0.353	0.59	0.782	586	0.14	0.05	348	0.13	0.05	51	0.15	0.05	187	0.16	0.06	0.058	0.203	0.25	0.57	147	0.13	0.07	85	0.14	0.07	62	0.13	0.06	0.545	0.873	139	0.15	0.06	82	0.15
Very small VLDL (average diameter 31.3 nm)
Concentration of very small VLDL particles (mmol/L)	XS_VLDL_P	617	0	0	362	0	0	55	0	0	200	0	0	0.25	0.364	0.671	0.784	586	0	0	348	0	0	51	0	0	187	0	0	0.391	0.48	0.551	0.696	147	0	0	85	0	0	62	0	0	0.742	0.899	139	0	0	82	0
Total lipids in very small VLDL (mmol/L)	XS_VLDL_L	617	0.31	0.08	362	0.29	0.07	55	0.32	0.06	200	0.35	0.09	0.195	0.353	0.708	0.8	586	0.31	0.07	348	0.3	0.07	51	0.33	0.06	187	0.34	0.08	0.392	0.48	0.655	0.781	147	0.32	0.08	85	0.32	0.08	62	0.32	0.08	0.665	0.899	139	0.33	0.07	82	0.32
Phospholipids in very small VLDL (mmol/L)	XS_VLDL_PL	617	0.09	0.03	362	0.08	0.02	55	0.09	0.02	200	0.1	0.03	0.178	0.353	0.79	0.83	586	0.09	0.02	348	0.09	0.02	51	0.1	0.02	187	0.1	0.02	0.353	0.459	0.785	0.826	147	0.09	0.03	85	0.09	0.03	62	0.09	0.03	0.486	0.868	139	0.09	0.02	82	0.09
Cholesterol in very small VLDL (mmol/L)	XS_VLDL_C	617	0.16	0.04	362	0.15	0.04	55	0.17	0.03	200	0.18	0.05	0.451	0.531	0.746	0.816	586	0.16	0.04	348	0.15	0.04	51	0.18	0.03	187	0.18	0.04	0.655	0.704	0.712	0.804	147	0.17	0.04	85	0.17	0.04	62	0.17	0.04	0.938	0.982	139	0.17	0.04	82	0.17
Cholesterol esters in very small VLDL (mmol/L)	XS_VLDL_CE	617	0.11	0.03	362	0.1	0.03	55	0.12	0.02	200	0.13	0.03	0.583	0.677	0.761	0.822	586	0.11	0.03	348	0.11	0.03	51	0.12	0.02	187	0.13	0.03	0.8	0.809	0.75	0.811	147	0.12	0.03	85	0.12	0.03	62	0.12	0.03	0.962	0.982	139	0.12	0.03	82	0.12
Free cholesterol in very small VLDL (mmol/L)	XS_VLDL_FC	617	0.05	0.01	362	0.05	0.01	55	0.05	0.01	200	0.06	0.01	0.24	0.356	0.714	0.8	586	0.05	0.01	348	0.05	0.01	51	0.05	0.01	187	0.05	0.01	0.368	0.475	0.626	0.76	147	0.05	0.01	85	0.05	0.01	62	0.05	0.01	0.731	0.899	139	0.05	0.01	82	0.05
Triglycerides in very small VLDL (mmol/L)	XS_VLDL_TG	617	0.06	0.02	362	0.06	0.02	55	0.06	0.02	200	0.06	0.02	0.065	0.329	0.63	0.782	586	0.06	0.02	348	0.06	0.02	51	0.06	0.01	187	0.06	0.02	0.209	0.319	0.478	0.686	147	0.06	0.02	85	0.06	0.02	62	0.06	0.02	0.411	0.868	139	0.06	0.02	82	0.06
IDL (average diameter 28.6 nm)
Concentration of IDL particles (mmol/L)	IDL_P	617	0	0	362	0	0	55	0	0	200	0	0	0.3	0.397	0.447	0.782	586	0	0	348	0	0	51	0	0	187	0	0	0.402	0.485	0.436	0.669	147	0	0	85	0	0	62	0	0	0.737	0.899	139	0	0	82	0
Total lipids in IDL (mmol/L)	IDL_L	617	1.29	0.28	362	1.2	0.25	55	1.36	0.2	200	1.43	0.29	0.219	0.353	0.445	0.782	586	1.22	0.26	348	1.15	0.24	51	1.3	0.2	187	1.33	0.28	0.338	0.453	0.395	0.657	147	1.35	0.26	85	1.32	0.27	62	1.38	0.25	0.353	0.834	139	1.27	0.25	82	1.24
Phospholipids in IDL (mmol/L)	IDL_PL	617	0.3	0.07	362	0.27	0.06	55	0.31	0.05	200	0.33	0.07	0.285	0.391	0.648	0.782	586	0.28	0.06	348	0.27	0.06	51	0.3	0.05	187	0.31	0.07	0.371	0.475	0.535	0.691	147	0.31	0.06	85	0.3	0.06	62	0.32	0.06	0.51	0.868	139	0.29	0.06	82	0.29
Cholesterol in IDL (mmol/L)	IDL_C	617	0.9	0.2	362	0.83	0.18	55	0.96	0.15	200	1	0.21	0.274	0.387	0.398	0.782	586	0.85	0.19	348	0.79	0.18	51	0.91	0.14	187	0.93	0.2	0.388	0.48	0.375	0.655	147	0.94	0.19	85	0.92	0.19	62	0.97	0.17	0.274	0.834	139	0.88	0.18	82	0.86
Cholesterol esters in IDL (mmol/L)	IDL_CE	617	0.67	0.15	362	0.62	0.14	55	0.72	0.11	200	0.75	0.15	0.241	0.356	0.346	0.782	586	0.63	0.14	348	0.59	0.13	51	0.68	0.11	187	0.69	0.15	0.35	0.459	0.325	0.632	147	0.71	0.14	85	0.69	0.14	62	0.73	0.13	0.271	0.834	139	0.66	0.13	82	0.64
Free cholesterol in IDL (mmol/L)	IDL_FC	617	0.23	0.05	362	0.21	0.05	55	0.24	0.04	200	0.25	0.06	0.399	0.486	0.596	0.782	586	0.22	0.05	348	0.21	0.04	51	0.23	0.04	187	0.24	0.05	0.53	0.592	0.563	0.696	147	0.24	0.05	85	0.23	0.05	62	0.25	0.05	0.293	0.834	139	0.23	0.05	82	0.22
Triglycerides in IDL (mmol/L)	IDL_TG	617	0.09	0.02	362	0.09	0.02	55	0.09	0.02	200	0.1	0.02	0.042	0.252	0.592	0.782	586	0.09	0.02	348	0.09	0.02	51	0.09	0.02	187	0.1	0.02	0.234	0.337	0.474	0.686	147	0.09	0.02	85	0.09	0.02	62	0.09	0.02	0.748	0.899	139	0.09	0.02	82	0.09
Large LDL (average diameter 25.5 nm)
Concentration of large LDL particles (mmol/L)	L_LDL_P	617	0	0	362	0	0	55	0	0	200	0	0	0.224	0.353	0.638	0.782	586	0	0	348	0	0	51	0	0	187	0	0	0.105	0.203	0.295	0.593	147	0	0	85	0	0	62	0	0	0.748	0.899	139	0	0	82	0
Total lipids in large LDL (mmol/L)	L_LDL_L	617	1.75	0.42	362	1.62	0.37	55	1.86	0.33	200	1.97	0.42	0.132	0.353	0.421	0.782	586	1.58	0.38	348	1.46	0.33	51	1.7	0.32	187	1.76	0.39	0.074	0.203	0.154	0.57	147	1.86	0.42	85	1.83	0.43	62	1.89	0.41	0.286	0.834	139	1.66	0.37	82	1.63
Phospholipids in large LDL (mmol/L)	L_LDL_PL	617	0.39	0.09	362	0.36	0.08	55	0.41	0.07	200	0.43	0.09	0.172	0.353	0.407	0.782	586	0.35	0.08	348	0.33	0.07	51	0.38	0.06	187	0.39	0.08	0.085	0.203	0.14	0.57	147	0.41	0.09	85	0.41	0.09	62	0.42	0.08	0.327	0.834	139	0.37	0.08	82	0.37
Cholesterol in large LDL (mmol/L)	L_LDL_C	617	1.27	0.32	362	1.17	0.28	55	1.35	0.25	200	1.43	0.33	0.157	0.353	0.445	0.782	586	1.13	0.28	348	1.05	0.25	51	1.22	0.24	187	1.27	0.3	0.092	0.203	0.172	0.57	147	1.35	0.32	85	1.33	0.32	62	1.38	0.31	0.271	0.834	139	1.19	0.28	82	1.17
Cholesterol esters in large LDL (mmol/L)	L_LDL_CE	617	0.93	0.24	362	0.86	0.21	55	0.99	0.2	200	1.05	0.24	0.145	0.353	0.452	0.782	586	0.83	0.21	348	0.77	0.19	51	0.9	0.19	187	0.93	0.22	0.075	0.203	0.157	0.57	147	0.99	0.24	85	0.98	0.25	62	1.01	0.24	0.309	0.834	139	0.88	0.21	82	0.86
Free cholesterol in large LDL (mmol/L)	L_LDL_FC	617	0.34	0.08	362	0.31	0.07	55	0.36	0.06	200	0.38	0.08	0.211	0.353	0.434	0.782	586	0.3	0.07	348	0.28	0.06	51	0.32	0.06	187	0.33	0.08	0.175	0.286	0.237	0.57	147	0.36	0.08	85	0.35	0.08	62	0.37	0.07	0.184	0.834	139	0.31	0.07	82	0.31
Triglycerides in large LDL (mmol/L)	L_LDL_TG	617	0.09	0.02	362	0.09	0.02	55	0.1	0.02	200	0.1	0.02	0.014	0.206	0.351	0.782	586	0.09	0.02	348	0.09	0.02	51	0.1	0.02	187	0.1	0.02	0.023	0.188	0.167	0.57	147	0.1	0.02	85	0.1	0.02	62	0.1	0.02	0.663	0.899	139	0.1	0.02	82	0.1
Medium LDL (average diameter 23.0 nm)
Concentration of medium LDL particles (mmol/L)	M_LDL_P	617	0	0	362	0	0	55	0	0	200	0	0	0.275	0.387	0.775	0.828	586	0	0	348	0	0	51	0	0	187	0	0	0.199	0.311	0.259	0.57	147	0	0	85	0	0	62	0	0	0.843	0.947	139	0	0	82	0
Total lipids in medium LDL (mmol/L)	M_LDL_L	617	0.69	0.18	362	0.63	0.17	55	0.73	0.16	200	0.78	0.18	0.182	0.353	0.508	0.782	586	0.62	0.18	348	0.56	0.15	51	0.67	0.15	187	0.71	0.18	0.074	0.203	0.12	0.57	147	0.73	0.19	85	0.73	0.2	62	0.74	0.19	0.499	0.868	139	0.66	0.19	82	0.65
Phospholipids in medium LDL (mmol/L)	M_LDL_PL	617	0.18	0.05	362	0.17	0.04	55	0.19	0.04	200	0.2	0.04	0.124	0.353	0.435	0.782	586	0.16	0.04	348	0.15	0.04	51	0.18	0.04	187	0.19	0.04	0.033	0.203	0.089	0.57	147	0.19	0.05	85	0.19	0.05	62	0.2	0.05	0.44	0.868	139	0.17	0.05	82	0.17
Cholesterol in medium LDL (mmol/L)	M_LDL_C	617	0.47	0.13	362	0.44	0.12	55	0.5	0.11	200	0.54	0.13	0.255	0.368	0.565	0.782	586	0.42	0.12	348	0.38	0.11	51	0.46	0.11	187	0.48	0.13	0.132	0.235	0.149	0.57	147	0.51	0.14	85	0.51	0.14	62	0.51	0.14	0.522	0.873	139	0.45	0.13	82	0.44
Cholesterol esters in medium LDL (mmol/L)	M_LDL_CE	617	0.33	0.1	362	0.31	0.09	55	0.35	0.09	200	0.38	0.1	0.28	0.39	0.616	0.782	586	0.3	0.1	348	0.27	0.08	51	0.33	0.08	187	0.35	0.1	0.159	0.267	0.169	0.57	147	0.36	0.11	85	0.36	0.11	62	0.36	0.11	0.62	0.899	139	0.32	0.1	82	0.32
Free cholesterol in medium LDL (mmol/L)	M_LDL_FC	617	0.14	0.04	362	0.13	0.03	55	0.15	0.03	200	0.16	0.04	0.215	0.353	0.439	0.782	586	0.12	0.03	348	0.11	0.03	51	0.13	0.03	187	0.14	0.03	0.099	0.203	0.121	0.57	147	0.15	0.04	85	0.15	0.04	62	0.15	0.03	0.309	0.834	139	0.13	0.03	82	0.12
Triglycerides in medium LDL (mmol/L)	M_LDL_TG	617	0.03	0.01	362	0.03	0.01	55	0.03	0.01	200	0.03	0.01	0.01	0.206	0.248	0.782	586	0.03	0.01	348	0.03	0.01	51	0.04	0.01	187	0.04	0.01	0.007	0.129	0.105	0.57	147	0.03	0.01	85	0.03	0.01	62	0.03	0.01	0.659	0.899	139	0.04	0.01	82	0.04
Small LDL (average diameter 18.7 nm)
Concentration of small LDL particles (mmol/L)	S_LDL_P	617	0	0	362	0	0	55	0	0	200	0	0	0.123	0.353	0.54	0.782	586	0	0	348	0	0	51	0	0	187	0	0	0.029	0.203	0.161	0.57	147	0	0	85	0	0	62	0	0	0.411	0.868	139	0	0	82	0
Total lipids in small LDL (mmol/L)	S_LDL_L	617	0.31	0.07	362	0.29	0.06	55	0.33	0.06	200	0.35	0.07	0.152	0.353	0.5	0.782	586	0.29	0.07	348	0.27	0.06	51	0.31	0.06	187	0.33	0.07	0.047	0.203	0.149	0.57	147	0.33	0.07	85	0.33	0.07	62	0.33	0.07	0.462	0.868	139	0.31	0.08	82	0.31
Phospholipids in small LDL (mmol/L)	S_LDL_PL	617	0.1	0.02	362	0.09	0.02	55	0.1	0.02	200	0.11	0.02	0.161	0.353	0.613	0.782	586	0.09	0.02	348	0.08	0.02	51	0.09	0.01	187	0.1	0.02	0.094	0.203	0.235	0.57	147	0.1	0.02	85	0.1	0.02	62	0.1	0.02	0.462	0.868	139	0.09	0.02	82	0.09
Cholesterol in small LDL (mmol/L)	S_LDL_C	617	0.2	0.05	362	0.19	0.04	55	0.21	0.04	200	0.22	0.05	0.192	0.353	0.498	0.782	586	0.19	0.05	348	0.17	0.04	51	0.2	0.04	187	0.21	0.05	0.065	0.203	0.149	0.57	147	0.21	0.05	85	0.21	0.05	62	0.22	0.05	0.441	0.868	139	0.2	0.05	82	0.2
Cholesterol esters in small LDL (mmol/L)	S_LDL_CE	617	0.14	0.03	362	0.13	0.03	55	0.15	0.03	200	0.16	0.03	0.137	0.353	0.468	0.782	586	0.13	0.04	348	0.12	0.03	51	0.14	0.03	187	0.15	0.04	0.05	0.203	0.15	0.57	147	0.15	0.04	85	0.15	0.04	62	0.15	0.03	0.446	0.868	139	0.14	0.04	82	0.14
Free cholesterol in small LDL (mmol/L)	S_LDL_FC	617	0.06	0.01	362	0.06	0.01	55	0.06	0.01	200	0.07	0.01	0.439	0.521	0.593	0.782	586	0.05	0.01	348	0.05	0.01	51	0.06	0.01	187	0.06	0.01	0.212	0.32	0.2	0.57	147	0.06	0.01	85	0.06	0.01	62	0.06	0.01	0.457	0.868	139	0.05	0.01	82	0.05
Triglycerides in small LDL (mmol/L)	S_LDL_TG	617	0.01	0	362	0.01	0	55	0.01	0	200	0.01	0	0.03	0.22	0.258	0.782	586	0.02	0.01	348	0.02	0.01	51	0.02	0.01	187	0.02	0.01	0.018	0.162	0.216	0.57	147	0.01	0.01	85	0.01	0.01	62	0.01	0	0.998	0.998	139	0.02	0.01	82	0.02
Very large HDL (average diameter 14.3 nm)
Concentration of very large HDL particles (mmol/L)	XL_HDL_P	617	0	0	362	0	0	55	0	0	200	0	0	0.993	0.993	0.66	0.782	586	0	0	348	0	0	51	0	0	187	0	0	0.522	0.59	0.652	0.781	147	0	0	85	0	0	62	0	0	0.233	0.834	139	0	0	82	0
Total lipids in very large HDL (mmol/L)	XL_HDL_L	617	0.21	0.09	362	0.21	0.09	55	0.22	0.09	200	0.21	0.1	0.807	0.846	0.791	0.83	586	0.24	0.1	348	0.24	0.09	51	0.25	0.09	187	0.24	0.11	0.311	0.427	0.463	0.686	147	0.21	0.1	85	0.2	0.08	62	0.23	0.12	0.349	0.834	139	0.24	0.1	82	0.23
Phospholipids in very large HDL (mmol/L)	XL_HDL_PL	617	0.1	0.05	362	0.1	0.05	55	0.1	0.05	200	0.1	0.06	0.661	0.745	0.852	0.883	586	0.12	0.05	348	0.12	0.05	51	0.12	0.05	187	0.11	0.06	0.189	0.3	0.37	0.655	147	0.1	0.05	85	0.09	0.04	62	0.11	0.07	0.499	0.868	139	0.12	0.06	82	0.11
Cholesterol in very large HDL (mmol/L)	XL_HDL_C	617	0.1	0.04	362	0.1	0.04	55	0.11	0.04	200	0.11	0.04	0.911	0.922	0.75	0.816	586	0.11	0.04	348	0.11	0.04	51	0.12	0.04	187	0.12	0.05	0.388	0.48	0.535	0.691	147	0.11	0.04	85	0.1	0.03	62	0.11	0.05	0.242	0.834	139	0.12	0.04	82	0.11
Cholesterol esters in very large HDL (mmol/L)	XL_HDL_CE	617	0.08	0.03	362	0.08	0.03	55	0.08	0.03	200	0.08	0.04	0.984	0.989	0.716	0.8	586	0.08	0.03	348	0.08	0.03	51	0.09	0.03	187	0.08	0.04	0.387	0.48	0.551	0.696	147	0.08	0.03	85	0.08	0.03	62	0.09	0.04	0.227	0.834	139	0.09	0.03	82	0.08
Free cholesterol in very large HDL (mmol/L)	XL_HDL_FC	617	0.03	0.01	362	0.02	0.01	55	0.03	0.01	200	0.03	0.01	0.686	0.76	0.892	0.91	586	0.03	0.01	348	0.03	0.01	51	0.03	0.01	187	0.03	0.01	0.404	0.485	0.476	0.686	147	0.03	0.01	85	0.02	0.01	62	0.03	0.01	0.312	0.834	139	0.03	0.01	82	0.03
Triglycerides in very large HDL (mmol/L)	XL_HDL_TG	617	0.01	0	362	0.01	0	55	0.01	0	200	0.01	0	0.339	0.434	0.429	0.782	586	0.01	0	348	0.01	0	51	0.01	0	187	0.01	0	0.145	0.25	0.506	0.691	147	0.01	0	85	0.01	0	62	0.01	0	0.888	0.948	139	0.01	0	82	0.01
Large HDL (average diameter 12.1 nm)
Concentration of large HDL particles (mmol/L)	L_HDL_P	617	0	0	362	0	0	55	0	0	200	0	0	0.722	0.785	0.516	0.782	586	0	0	348	0	0	51	0	0	187	0	0	0.684	0.72	0.736	0.811	147	0	0	85	0	0	62	0	0	0.183	0.834	139	0	0	82	0
Total lipids in large HDL (mmol/L)	L_HDL_L	617	0.87	0.35	362	0.86	0.33	55	0.9	0.3	200	0.87	0.38	0.709	0.776	0.517	0.782	586	0.92	0.35	348	0.92	0.33	51	0.94	0.31	187	0.92	0.39	0.664	0.709	0.716	0.804	147	0.88	0.36	85	0.82	0.31	62	0.95	0.42	0.191	0.834	139	0.93	0.36	82	0.89
Phospholipids in large HDL (mmol/L)	L_HDL_PL	617	0.41	0.16	362	0.41	0.16	55	0.43	0.14	200	0.42	0.18	0.644	0.733	0.477	0.782	586	0.44	0.16	348	0.44	0.15	51	0.45	0.14	187	0.44	0.18	0.727	0.74	0.748	0.811	147	0.42	0.17	85	0.39	0.15	62	0.45	0.2	0.184	0.834	139	0.44	0.17	82	0.42
Cholesterol in large HDL (mmol/L)	L_HDL_C	617	0.43	0.18	362	0.43	0.17	55	0.45	0.16	200	0.43	0.2	0.773	0.82	0.56	0.782	586	0.45	0.18	348	0.45	0.17	51	0.46	0.16	187	0.45	0.2	0.601	0.663	0.682	0.792	147	0.44	0.19	85	0.41	0.16	62	0.47	0.22	0.194	0.834	139	0.45	0.19	82	0.44
Cholesterol esters in large HDL (mmol/L)	L_HDL_CE	617	0.34	0.14	362	0.34	0.13	55	0.35	0.12	200	0.34	0.15	0.767	0.82	0.575	0.782	586	0.35	0.14	348	0.35	0.13	51	0.36	0.13	187	0.35	0.16	0.595	0.66	0.67	0.787	147	0.34	0.15	85	0.32	0.13	62	0.37	0.17	0.191	0.834	139	0.35	0.15	82	0.34
Free cholesterol in large HDL (mmol/L)	L_HDL_FC	617	0.09	0.04	362	0.09	0.04	55	0.1	0.04	200	0.09	0.05	0.785	0.829	0.513	0.782	586	0.1	0.04	348	0.1	0.04	51	0.1	0.04	187	0.1	0.05	0.629	0.684	0.727	0.811	147	0.09	0.04	85	0.09	0.04	62	0.1	0.05	0.208	0.834	139	0.1	0.04	82	0.1
Triglycerides in large HDL (mmol/L)	L_HDL_TG	617	0.02	0.01	362	0.02	0.01	55	0.02	0.01	200	0.02	0.01	0.757	0.817	0.552	0.782	586	0.03	0.01	348	0.03	0.01	51	0.03	0.01	187	0.03	0.01	0.869	0.874	0.969	0.969	147	0.02	0.01	85	0.02	0.01	62	0.02	0.01	0.887	0.948	139	0.03	0.01	82	0.03
Medium HDL (average diameter 10.9 nm)
Concentration of medium HDL particles (mmol/L)	M_HDL_P	617	0	0	362	0	0	55	0	0	200	0	0	0.104	0.353	0.291	0.782	586	0	0	348	0	0	51	0	0	187	0	0	0.202	0.312	0.508	0.691	147	0	0	85	0	0	62	0	0	0.036	0.454	139	0	0	82	0
Total lipids in medium HDL (mmol/L)	M_HDL_L	617	1.12	0.21	362	1.11	0.21	55	1.16	0.19	200	1.15	0.2	0.089	0.353	0.293	0.782	586	1.11	0.19	348	1.1	0.19	51	1.14	0.18	187	1.13	0.18	0.136	0.24	0.488	0.686	147	1.14	0.2	85	1.1	0.2	62	1.18	0.2	0.037	0.454	139	1.12	0.18	82	1.09
Phospholipids in medium HDL (mmol/L)	M_HDL_PL	617	0.51	0.09	362	0.5	0.09	55	0.52	0.08	200	0.52	0.09	0.083	0.353	0.313	0.782	586	0.51	0.08	348	0.51	0.09	51	0.52	0.08	187	0.52	0.08	0.102	0.203	0.487	0.686	147	0.51	0.09	85	0.5	0.09	62	0.53	0.09	0.049	0.498	139	0.52	0.08	82	0.5
Cholesterol in medium HDL (mmol/L)	M_HDL_C	617	0.58	0.12	362	0.57	0.11	55	0.6	0.11	200	0.59	0.12	0.112	0.353	0.289	0.782	586	0.55	0.11	348	0.55	0.1	51	0.57	0.1	187	0.56	0.11	0.228	0.332	0.535	0.691	147	0.59	0.12	85	0.57	0.12	62	0.62	0.12	0.027	0.454	139	0.56	0.11	82	0.54
Cholesterol esters in medium HDL (mmol/L)	M_HDL_CE	617	0.48	0.09	362	0.47	0.09	55	0.49	0.09	200	0.49	0.1	0.12	0.353	0.298	0.782	586	0.46	0.08	348	0.45	0.08	51	0.47	0.08	187	0.46	0.09	0.223	0.332	0.529	0.691	147	0.49	0.1	85	0.47	0.09	62	0.51	0.1	0.029	0.454	139	0.46	0.09	82	0.45
Free cholesterol in medium HDL (mmol/L)	M_HDL_FC	617	0.1	0.02	362	0.1	0.02	55	0.11	0.02	200	0.11	0.02	0.089	0.353	0.262	0.782	586	0.1	0.02	348	0.1	0.02	51	0.1	0.02	187	0.1	0.02	0.27	0.379	0.561	0.696	147	0.1	0.02	85	0.1	0.02	62	0.11	0.02	0.025	0.454	139	0.1	0.02	82	0.1
Triglycerides in medium HDL (mmol/L)	M_HDL_TG	617	0.04	0.02	362	0.03	0.02	55	0.04	0.01	200	0.04	0.02	0.404	0.489	0.579	0.782	586	0.05	0.02	348	0.04	0.02	51	0.05	0.02	187	0.05	0.02	0.326	0.445	0.524	0.691	147	0.04	0.02	85	0.04	0.02	62	0.03	0.02	0.487	0.868	139	0.05	0.02	82	0.05
Small HDL (average diameter 8.7 nm)
Concentration of small HDL particles (mmol/L)	S_HDL_P	617	0.01	0	362	0.01	0	55	0.01	0	200	0.01	0	0.019	0.22	0.306	0.782	586	0.01	0	348	0.01	0	51	0.01	0	187	0.01	0	0.004	0.129	0.068	0.57	147	0.01	0	85	0.01	0	62	0.01	0	0.159	0.834	139	0.01	0	82	0.01
Total lipids in small HDL (mmol/L)	S_HDL_L	617	1.18	0.16	362	1.16	0.16	55	1.21	0.18	200	1.23	0.14	0.026	0.22	0.303	0.782	586	1.12	0.15	348	1.09	0.14	51	1.15	0.18	187	1.16	0.14	0.009	0.138	0.102	0.57	147	1.21	0.16	85	1.2	0.16	62	1.22	0.16	0.18	0.834	139	1.14	0.15	82	1.12
Phospholipids in small HDL (mmol/L)	S_HDL_PL	617	0.66	0.09	362	0.65	0.09	55	0.67	0.1	200	0.68	0.08	0.037	0.23	0.32	0.782	586	0.64	0.09	348	0.62	0.09	51	0.65	0.1	187	0.66	0.08	0.017	0.162	0.151	0.57	147	0.67	0.09	85	0.66	0.09	62	0.68	0.09	0.172	0.834	139	0.65	0.08	82	0.64
Cholesterol in small HDL (mmol/L)	S_HDL_C	617	0.49	0.06	362	0.47	0.06	55	0.5	0.07	200	0.51	0.05	0.017	0.211	0.28	0.782	586	0.44	0.06	348	0.43	0.05	51	0.45	0.07	187	0.45	0.05	0.005	0.129	0.071	0.57	147	0.5	0.06	85	0.49	0.06	62	0.5	0.06	0.098	0.709	139	0.44	0.05	82	0.44
Cholesterol esters in large HDL (mmol/L)	S_HDL_CE	617	0.36	0.05	362	0.35	0.05	55	0.37	0.06	200	0.38	0.04	0.029	0.22	0.32	0.782	586	0.32	0.05	348	0.32	0.04	51	0.33	0.06	187	0.33	0.04	0.006	0.129	0.076	0.57	147	0.37	0.05	85	0.37	0.05	62	0.37	0.05	0.127	0.741	139	0.33	0.04	82	0.33
Free cholesterol in small HDL (mmol/L)	S_HDL_FC	617	0.12	0.02	362	0.12	0.02	55	0.13	0.02	200	0.13	0.01	0.009	0.206	0.225	0.782	586	0.11	0.01	348	0.11	0.01	51	0.12	0.02	187	0.12	0.01	0.028	0.203	0.129	0.57	147	0.13	0.02	85	0.13	0.02	62	0.13	0.01	0.066	0.585	139	0.12	0.01	82	0.11
Triglycerides in small HDL (mmol/L)	S_HDL_TG	617	0.04	0.02	362	0.04	0.01	55	0.04	0.02	200	0.04	0.02	0.31	0.406	0.555	0.782	586	0.05	0.02	348	0.04	0.02	51	0.05	0.02	187	0.05	0.02	0.126	0.228	0.212	0.57	147	0.04	0.02	85	0.04	0.02	62	0.04	0.02	0.384	0.834	139	0.05	0.02	82	0.05
[truncated: 6 more columns]

## Sheet: ST4
Supplemenatry Table 4. Dietary intakes for the pre-, peri- and post-menopausal females in the PREDICT 1 cohort
	Total			Pre-Menopausal			Perimenopausal			Post-Menopausal			Pre-Post		Pre-Peri
	mean	SD	n	mean	SD	n	mean	SD	n	mean	SD	n	P-value	p-value (FDR)	P-value	p-value (FDR)
HEI	59.1	10.2	573	59.8	10.1	342	58.8	11.5	49	57.8	9.8	182	0.063	0.218	0.537	0.739
aMED	4.7	1.8	573	4.5	1.8	342	4.8	1.9	49	4.8	1.9	182	0.703	0.849	0.731	0.853
hPDI	60.2	6.6	573	60.1	6.8	342	59.9	7.4	49	60.4	6.1	182	0.056	0.218	0.659	0.796
uPDI	58.7	6.5	573	59.6	6.4	342	57.3	6.6	49	57.4	6.5	182	0.734	0.856	0.22	0.689
Energy (kcal)	1622.9	470.3	573	1579.8	468.1	342	1678.1	511.2	49	1689.1	456.2	182	0.081	0.218	0.24	0.689
Carbohydrate (% energy)	43.91	8.17	572	44.48	8.31	342	43.38	8.37	49	42.97	7.79	181	0.068	0.218	0.331	0.689
Fat (% energy)	37.18	6.35	572	37.19	6.39	342	37.2	6.59	49	37.15	6.25	181	0.143	0.333	0.536	0.739
Protein (% energy)	18.13	3.42	572	17.94	3.51	342	18.85	3.38	49	18.28	3.25	181	0.179	0.388	0.604	0.755
Sugar (g)	83.9	33.6	573	80.3	33.3	342	89.6	35.3	49	89.2	33	182	0.002	0.036*	0.014	0.194
PUFA (g)	14.4	6.7	573	14	6.7	342	15.5	7.6	49	15	6.5	182	0.934	0.934	0.503	0.739
SFA (g)	23.3	9.1	573	22.6	9.3	342	24.1	9.5	49	24.3	8.7	182	0.458	0.63	0.58	0.752
Fibre (NSP, g)	16.5	5.6	573	15.9	5.1	342	17.4	5.6	49	17.5	6.2	182	0.392	0.596	0.3	0.689
Plants (number)	55.4	11.1	573	55.7	11.3	342	54.2	9.8	49	55.1	11.1	182	0.076	0.218	0.354	0.689
Dairy (g)	119.9	83.9	573	107.3	77.6	342	132.9	92.2	49	140.2	88.9	182	0.255	0.453	0.122	0.689
Egg (g)	20.6	20.5	573	20.1	20.2	342	25.3	29.8	49	20.4	17.8	182	0.09	0.226	0.339	0.689
Seafood (g)	45.7	32.9	573	42.2	29.3	342	48.9	35.3	49	51.5	37.5	182	0.03	0.186	0.517	0.739
Fruit juices (g)	24	41.5	573	26.4	40.3	342	16.1	44.8	49	21.5	42.4	182	0.231	0.449	0.44	0.739
Fruits (g)	210.7	149.1	573	184.8	122.1	342	248.6	160.2	49	249.1	179.5	182	0.032	0.186	0.041	0.29
Legumes (g)	35.7	33.6	573	37.6	33.6	342	33.1	39.4	49	32.9	31.8	182	0.904	0.931	0.46	0.739
Margarine (g)	2.4	5.9	573	2	5	342	2.4	5.4	49	3.1	7.4	182	0.564	0.731	0.862	0.943
Meat (g)	92.7	59.2	573	88.5	57.9	342	110.7	56.7	49	95.8	61.4	182	0.859	0.931	0.299	0.689
Miscelaneous animal foods (g)	25.9	25.8	573	28.1	26.1	342	23.4	22.5	49	22.4	25.8	182	0.333	0.53	0.918	0.945
Nuts (g)	17	18.7	573	17.1	19.3	342	19	20.6	49	16.4	16.9	182	0.072	0.218	0.896	0.945
Potatoes (g)	68.5	47	573	63.8	48	342	72.1	41.7	49	76.3	45.5	182	0.189	0.388	0.988	0.988
Refined grains (g)	68.2	51.5	573	71.8	56.1	342	65.8	50.1	49	62.1	41.5	182	0.703	0.849	0.549	0.739
Sugar sweetened beverages (g)	64.5	129.8	573	62.9	116.8	342	98	154	49	58.4	144.5	182	0.779	0.88	0.029	0.256
Sweets & desserts (g)	48.2	37.3	573	47.8	37.5	342	51.7	37.5	49	48.1	37	182	0.001	0.031*	0.004	0.125
Tea & coffee (g)	403	342.4	573	359.8	324	342	491.3	428.5	49	460.3	339.3	182	0.434	0.63	0.218	0.689
Vegetable oils (g)	5.5	10.4	573	4.9	7.6	342	4.8	6.3	49	6.9	14.9	182	0.057	0.218	0.311	0.689
Vegetables (g)	310.5	142.4	573	296.9	133.7	342	328.5	131.9	49	331.3	157.7	182	0.879	0.931	0.836	0.943
Whole grain (g)	91.3	70.5	573	95.3	71.1	342	79.5	60.9	49	87.1	71.6	182	0.259	0.453	0.327	0.689
*p-value adjusted for age, BMI, HRT use, smoking status

## Sheet: ST5
Supplementary Table 5. Characteristics of pre, peri and post-menopausal females in PREDICT 1 cohort stratified according to BMI groups
	Pre-menopausal									Perimenopausal									Post-menopausal
	BMI <24			BMI 24-26			BMI >26			BMI <24			BMI 24-26			BMI >26			BMI <24			BMI 24-26			BMI >26			Pre-post (FDR p-value)
	n	mean	sd	n	mean	sd	n	mean	sd	n	mean	sd	n	mean	sd	n	mean	sd	n	mean	sd	n	mean	sd	n	mean	sd	BMI <24	BMI 24-26	BMI >26
Age (years)	200	36.57	9.1	47	37.7	8.91	118	41.99	8.28	21	51.59	3.35	7	51.98	5.14	28	52.67	3.28	76	58.42	5.1	42	58.05	4.86	87	59.1	4.33	0	0	0
Systolic BP (mm/Hg)	198	114.66	10.86	47	123.6	13.87	117	121.87	12.29	21	122.57	10.83	7	125.86	19.17	27	128.31	12.31	71	128.87	17.56	42	129.3	16.29	87	132.44	14.63	0.003	0.988	0.23
Diastolic BP (mm/Hg)	198	69.94	8.82	47	77.51	10.44	117	78.5	9.8	21	74.67	9.51	7	72.36	7.43	27	80.89	8.33	71	75.47	9.18	42	78.33	9.39	87	79.95	8.53	0.051	0.619	0.775
Body composition
Height (cm)	200	166.76	6.05	47	165.13	6.83	118	164.96	6.48	21	167.12	5.85	7	165.31	5.29	28	163.93	6.68	76	164.7	5.82	42	164.27	7.13	87	162.43	6.19	0.302	0.246	0.951
Weight (kg)	200	59.38	6.15	47	68.23	6.16	118	82.82	13.35	21	60.05	6.48	7	67.98	3.85	28	83.77	15.24	76	59.17	5.61	42	67.09	5.91	87	81.6	12.68	0.644	0.246	0.95
BMI (kg/m2)	200	21.34	1.74	47	24.97	0.61	118	30.44	4.65	21	21.47	1.68	7	24.87	0.39	28	31.11	4.97	76	21.8	1.57	42	24.81	0.54	87	31.02	5.36	0.748	0.711	0.951
Visceral fat mass (g)	181	250.63	91.44	43	431.5	124.03	108	675.91	262.7	18	288.95	85.18	7	489.84	121.6	25	814.01	427.64	71	370.88	136.23	36	600.61	212.88	82	900.73	291.12	0	0.988	0.89
Waist:Hip ratio	200	0.78	0.05	47	0.83	0.07	118	0.84	0.06	21	0.79	0.06	7	0.83	0.05	28	0.86	0.07	76	0.82	0.05	42	0.84	0.06	87	0.86	0.07	0.01	0.787	0.752
Fasting blood markers
Glucose (mmol/L)	200	4.7	0.39	47	4.9	0.42	118	4.95	0.44	21	4.74	0.33	7	5.07	0.34	28	5.33	1.23	76	5.03	0.45	42	5.01	0.46	87	5.26	0.48	0	0.711	0.23
Triglycerides (mmol/L)	200	0.82	0.34	47	1.04	0.44	118	1.12	0.6	21	0.74	0.23	7	0.97	0.31	28	1.27	0.64	76	0.83	0.23	42	1.17	0.57	87	1.29	0.49	0.128	0.988	0.797
Insulin (mU/L)	200	4.58	2.16	47	6.27	2.76	118	8.09	5.14	21	3.59	1.73	7	4.65	2.17	28	7.94	5.32	76	4.8	2.41	42	5.2	2.3	87	8.31	6.01	0	0.711	0.264
GlycA (mmol/L)	200	1.23	0.15	47	1.34	0.16	118	1.36	0.18	21	1.2	0.1	7	1.27	0.15	28	1.43	0.22	76	1.27	0.14	42	1.39	0.17	87	1.42	0.15	0.001	0.619	0.411
Cholesterol (mmol/L)	200	4.46	0.81	47	4.75	0.88	118	4.84	0.93	21	5.07	0.8	7	5.25	0.58	28	5.37	0.93	76	5.42	0.88	42	5.39	1.02	87	5.48	1	0.002	0.988	0.713
LDL (mmol/L)	199	2.42	0.62	46	2.68	0.65	117	2.91	0.76	21	2.82	0.59	7	3.13	0.42	27	3.22	0.63	75	3.11	0.68	40	3.23	0.78	83	3.39	0.86	0.051	0.988	0.752
Non-HDL (mmol/L)	200	2.71	0.81	47	2.99	0.88	118	3.35	0.96	21	3.05	0.76	7	3.43	0.51	28	3.71	0.87	76	3.35	0.91	42	3.42	1.02	87	3.81	1.1	0.338	0.787	0.968
HbA1c (%)	199	5.37	0.25	47	5.38	0.21	118	5.47	0.28	21	5.4	0.21	7	5.46	0.29	28	5.69	0.97	76	5.58	0.25	42	5.61	0.27	87	5.67	0.3	0.024	0.585	0.713
Quicki score	200	0.4	0.05	47	0.38	0.08	118	0.37	0.06	21	0.44	0.11	7	0.4	0.05	28	0.36	0.05	76	0.39	0.05	42	0.39	0.05	87	0.36	0.05	0.003	0.711	0.23
HOMA-IR	200	0.97	0.48	47	1.37	0.62	118	1.8	1.21	21	0.76	0.38	7	1.03	0.47	28	2	1.83	76	1.09	0.62	42	1.17	0.55	87	2	1.64	0	0.675	0.23
ASCVD 10y risk	89	0.01	0.01	25	0.01	0.02	43	0.01	0.01	8	0.01	0	2	0.02	0.01	13	0.02	0.01	28	0.03	0.02	20	0.03	0.02	27	0.03	0.02	0.002	0.246	0.264
Liver Fat Probability score	181	0.07	0.05	45	0.12	0.07	111	0.24	0.15	21	0.09	0.05	5	0.13	0.07	27	0.3	0.16	68	0.07	0.04	40	0.14	0.08	73	0.29	0.13	0.302	0.072	0.89
Postprandial markers
Glucose 2h iAUC	177	6377.34	4583.9	42	6266.38	3764.35	105	6925.66	3857.75	21	7545.77	5619.74	5	10342.5	4100.53	24	9748.48	6638.51	68	9513.95	6037.97	41	10311.5	6782.97	74	8584.53	5830.32	0.036	0.045	0.713
Insulin 2h iAUC	176	256261	186079	42	279095	168171	105	311097	184901	21	189369	74110.7	6	206209	67458.2	24	270400	144237	68	247988	149485	41	263588	121192	75	337473	225011	0.073	0.711	0.411
TG 6h iAUC	156	7323.45	5625.69	38	10862	9024.99	98	9596.83	6605.89	19	8892.12	7002.09	4	11248	12930	18	12568	10187.9	63	9762.13	6446.31	32	11879.7	7194.94	72	12159.1	7989.01	0.132	0.711	0.878
GlycA 6h rise	192	-0.02	0.03	45	-0.02	0.03	114	-0.02	0.03	20	-0.02	0.03	7	0	0.03	25	-0.02	0.02	73	-0.02	0.03	40	-0.02	0.03	80	-0.03	0.03	0.863	0.894	0.976
Lifestyle & diet
Sleep (PSQI, 0-21)	192	6.42	2.06	44	6.61	2.6	112	7.02	2.57	19	6.89	2.08	7	6	2	26	7.31	2.07	70	6.69	2	38	7.58	2.21	75	7.97	2.31	0.285	0.246	0.082
Activity level (0-5)	200	4.01	1.43	47	3.74	1.67	118	3.62	1.52	20	4.4	1.73	7	4.57	1.72	28	3.61	1.87	76	3.79	1.78	42	3.88	1.61	87	3.23	1.65	0.518	0.787	0.323
Diet (HEI, 0-100)	187	60.67	10.42	43	57.67	10.6	111	58.52	9.54	17	61.76	11.07	7	59.71	14.52	26	56.54	10.72	66	58.83	10.19	36	56.42	9.07	78	57.47	9.57	0.302	0.732	0.411
Energy (kcal)	187	1589.52	428.93	43	1577.37	495.08	111	1571.72	521.25	17	1802.29	403.97	7	1897	351.95	26	1503	587.25	66	1673.48	423.72	36	1698.33	459.77	78	1700.59	477.88	0.455	0.978	0.401
Carbohydrate (g)	187	179.63	59.16	43	179.35	68.62	111	170.85	67.65	17	190.29	65.59	7	219.14	50.21	26	159.42	63.16	66	184.98	61.04	36	173.28	60.55	78	184.76	61.37	0.051	0.894	0.234
Protein (g)	187	68.12	20.18	43	67.91	19.89	111	72.74	21.31	17	80.88	19.3	7	76.57	10.72	26	75.04	29.86	66	72.74	19.3	36	79.83	22.11	78	78.03	23.58	0.748	0.884	0.752
Fat (g)	187	66.36	22.41	43	64.26	23.62	111	65.55	26.55	17	77.71	20.88	7	81.29	20.78	26	60.96	29.9	66	69.59	20.28	36	69.31	26.16	78	70.99	24	0.837	0.839	0.411
Sugars (g)	187	80.65	30.17	43	85.56	34.82	111	77.2	35.74	17	97.59	43.01	7	100.57	31.88	26	78.96	30.58	66	90.86	33.58	36	86.17	34.47	78	89.64	32.24	0.036	0.884	0.23
Mood
Lower accomplished (Yes, %)	199	1.77	0.42	46	1.83	0.38	117	1.74	0.44	21	1.71	0.46	7	1.86	0.38	28	1.89	0.31	75	1.88	0.33	42	1.93	0.26	85	1.8	0.4	0.748	0.75	0.89
Poorer concentration (Yes, %)	199	1.87	0.33	46	1.8	0.4	115	1.87	0.34	21	2	0	7	2	0	28	1.96	0.19	75	1.89	0.31	42	1.98	0.15	83	1.89	0.31	0.162	0.894	0.779
Contentedness*	199	3.2	1	47	3.28	1.25	117	3.1	1.17	21	2.86	1.06	7	2.86	1.21	28	2.68	0.98	76	2.79	1.14	41	2.49	0.84	85	2.95	1.12	0.542	0.711	0.23
Energetic*	199	3.06	1.05	47	3.45	1.36	117	3.54	1.27	21	3.1	1.37	7	2.29	0.76	28	2.93	1.05	75	2.61	0.98	42	2.69	0.84	85	3.29	1.32	0.338	0.711	0.779
Sadness*	199	4.75	1.02	47	4.79	0.91	118	4.77	1.04	21	4.76	0.94	7	5.29	0.76	28	5.25	0.75	75	5.11	0.99	41	5.29	0.78	85	4.85	1.04	0.489	0.711	0.143
Lower social activity*	199	4.47	0.78	47	4.49	0.8	118	4.42	0.83	21	4.62	0.74	7	4.86	0.38	28	4.75	0.52	76	4.8	0.43	42	4.86	0.35	85	4.58	0.82	0.684	0.787	0.89
* All p-values adjusted for age, BMI, HRT use and smoking status

## Sheet: ST6
Supplementary Table 6. Glycemic variability and time in range in the PREDICT 1 cohort
	Total menopause cohort			Pre-menopausal females			Perimenopausal females			Post-menopausal females			Pre-post	Pre-peri	Age matched pre-menopause females			Age matched post-menopause females			Pre-post	Age matched males			Pre-M females - males	Post-M females - males
	n	mean	sd	n	mean	sd	n	mean	sd	n	mean	sd	p-value	p-value	n	mean	sd	n	mean	sd	p-value	n	mean	sd	p-value	p-value
Daily glucose (mmol/L)	518	5.02	0.55	301	4.94	0.54	46	5.11	0.65	171	5.13	0.53	<0.001***	0.013*	76	4.92	0.53	52	5.13	0.55	0.4	61	5.27	0.56	0.009**	0.215
Glycemic variability (CV, %)	518	16.4	4.14	301	15.63	4	46	17.17	3.37	171	17.57	4.26	0.002**	0.043	76	15.99	4.39	52	17.92	4.06	0.033*	61	15.7	4.05	0.836	0.007**
Optimised TIR (%)	518	69.6	16.59	301	70.78	16.86	46	64.83	17.47	171	68.81	15.66	0.036*	0.003**	76	71.09	15.65	52	69.4	14.09	0.488	61	64.67	16.58	0.083	0.266
GV; glucose variability measured as coefficient of variation. TIR; time in range (3.9-5.6 mmol/L). P-adjusted for age, BMI, HT use and smoking status

## Sheet: ST7
Supplementary Table 7. Glycemic responses to test meals
		Total cohort		pre-menopausal females				Peri-menopausal females			Post-menopausal females			Pre-post	Pre-post
Meal Description	Measure	n	mean	sd	n	mean	sd	n	mean	sd	n	mean	sd	Mean Difference	p-value
UK/US Average breakfast; Medium Fat-Carbohydrate Breakfast	0-2hiauc	601	7153.41	3818.19	349	6519.6	3487.3	53	7847.28	4855.97	199	8080.15	3861.37	-1560.55	0.175
	Peak (0-2h)	604	7.26	1.38	351	7.01	1.17	54	7.65	2.32	199	7.58	1.3	-0.56	0.045*
High Carbohydrate	0-2hiauc	603	9317.05	4693.4	351	8394.77	3871.53	54	10291.5	5532.19	198	10686.2	5365.68	-2291.47	0.121
	Peak (0-2h)	604	7.77	1.42	352	7.46	1.24	54	7.97	2	198	8.26	1.4	-0.79	0.012*
OGTT	0-2hiauc	600	12490.6	6818.55	348	11266.5	5602.91	54	15342.2	9334.78	198	13864.5	7473.54	-2598.08	0.35
	Peak (0-2h)	602	8.75	1.7	350	8.4	1.49	54	9.36	2.48	198	9.2	1.67	-0.8	0.027*
High Protein	0-2hiauc	467	3959.44	3235.05	264	3390.11	3130.87	41	4252.26	3035.23	162	4813.13	3271.64	-1423.03	0.404
	Peak (0-2h)	468	6.17	0.94	265	5.97	0.85	41	6.3	0.98	162	6.46	0.99	-0.49	0.056
High Fat	0-2hiauc	472	3700.26	1973.64	267	3288.76	1743.91	41	3894.35	1685.86	164	4321.68	2218.07	-1032.92	0.86
	Peak (0-2h)	476	6.35	1.02	271	6.12	0.91	41	6.39	0.96	164	6.71	1.1	-0.6	0.693
UK/US Average at lunch; Medium Fat-Carbohydrate Lunch	0-2hiauc	474	14574.6	6087.84	269	13317.8	5417.93	41	13750.9	5312.93	164	16842.1	6663.84	-3524.33	0.035*
	Peak (0-2h)	474	8.17	1.52	269	7.86	1.36	41	7.87	1.45	164	8.75	1.61	-0.89	0.038*
High Fibre	0-2hiauc	441	7937.21	4475.33	252	7140.12	3946.73	40	8280.68	4042.55	149	9193.1	5110.69	-2052.97	0.322
	Peak (0-2h)	444	7.2	1.28	255	6.93	1.19	40	7.36	1.26	149	7.62	1.31	-0.69	0.099
Metabolic challenge breakfast	0-2hiauc	236	4579.38	3264.86	160	4538.09	3059.31	19	4733.26	2538.78	57	4643.98	4008.53	-105.89	0.109
	Peak (0-2h)	237	6.33	1.04	161	6.28	1.04	19	6.03	0.64	57	6.55	1.12	-0.27	0.532
p-values all adjusted for age, BMI, MHT use and smoking status

## Sheet: ST8
Supplmentary Table 8. Inter-individual variability in body composition, fasting blood biomarkers, lifestyle factors, diet and postprandial measures
	Total		Pre-menopausal		Peri-menopausal		Post-menopausal		Pre-post
Biomarker	n	CV (%)	n	CV (%)	n	CV (%)	n	CV (%)	Mean difference in CV
Age (years)	628	25.81	366	23.39	55	6.66	207	8.59	-14.8
Systolic BP (mm/Hg)	613	12.07	359	10.47	54	10.12	200	12.33	1.86
Diastolic BP (mm/Hg)	613	13.28	359	13.9	54	12.03	200	11.69	-2.21
Body composition
Height (cm)	626	3.91	365	3.87	55	3.83	206	3.88	0.01
Weight (kg)	628	20.18	366	20.07	55	22.21	207	19.5	-0.57
BMI (kg/m2)	626	20.85	365	20.11	55	22.02	206	21.05	0.94
Visceral fat mass (g)	575	62.4	335	61.75	50	67.73	190	51.44	-10.31
Waist:Hip	619	8.37	359	8.22	55	8.26	205	7.83	-0.39
Fasting blood biomarkers
Glucose (mmol/L)	628	10.65	366	8.74	55	18.46	207	9.35	0.61
Triglycerides (mmol/L)	628	48.46	366	50.12	55	52.5	207	43.64	-6.48
Insulin (mU/L)	628	68.66	366	64.95	55	76.39	207	72.12	7.17
GlycA	628	13.45	366	13.52	55	15.26	207	12.1	-1.42
Cholesterol (mmol/L)	619	19.82	359	18.73	55	15.97	205	18.03	-0.7
LDL (mmol/L)	608	27.46	356	26.84	54	19.42	198	24.53	-2.31
Non-HDL (mmol/L)	619	31.03	359	30.7	55	24.25	205	29.43	-1.27
HbA1c (%)	618	6.31	358	4.82	55	12.87	205	4.93	0.11
Quicki score	619	15.63	359	15.49	55	21.46	205	13.69	-1.8
HOMA IR	619	78.69	359	69.39	55	103.1	205	82.55	13.16
ASCVD 10y risk	251	118.07	154	162.18	22	56.83	75	67.01	-95.17
Liver Fat Probability score	565	87.11	331	91.39	53	79.19	181	79.4	-11.99
Lifestyle
Sleep (PSQI, 0-21)	584	33.04	349	34.75	51	29.11	184	29.91	-4.84
Activity level (0-5)	627	42.65	366	39.18	54	43.92	207	48.12	8.94
Diet
Diet (HEI, 0-100)	573	17.19	342	16.85	49	19.62	182	17.01	0.16
Energy (kcal)	573	28.98	342	29.63	49	30.46	182	27.01	-2.62
Carbohydrate (g)	573	35.14	342	36.18	49	34.89	182	33.39	-2.79
Sugars (g)	573	40.04	342	41.48	49	39.33	182	36.98	-4.5
Protein (g)	573	29.66	342	29.29	49	30.79	182	28.84	-0.45
Fat (g)	573	35.54	342	36.4	49	38.26	182	32.98	-3.42
Postprandial measures
Glucose peak (0-2h)	560		325	14.4	50	21.72	185
Glucose (0-2 iAUC)	560	68.1	325	64.3	50	67.83	185	65.7	1.4
TG (60 mins)	597	48.4	345	50.1	54	54.5	198	44	-6.1
TG (0-6h iAUC)	499	73.6	290	77.7	41	84.28	168	64.9	-12.8
Insulin (0-2h iAUC)	560	65.3		66.7	51	51.13	185	63	-3.7
GlycA (360 min rise)	596	455.4	351	1567.5	51	294.62	194	228.2	-1339.3

## Sheet: ST9
Supplementary Table 9. Differences in the relative abundances of gut microbiome species due to menopause status in total cohort and age-matched subgroup
Gut microbiome species	Post-menopause prevalence (%)	Pre-menopause prevalence (%)	log_ratio	effect_size	P-value (MannWhitenyU)	P-value (MannWhitenyU, FDR)
Total cohort (n=564)	n=359	n=205
k__Bacteria|p__Actinobacteria|c__Actinobacteria|o__Bifidobacteriales|f__Bifidobacteriaceae|g__Bifidobacterium|s__Bifidobacterium_adolescentis	68.6275	78.1513	-0.515387	-0.213401	0.00206025	0.116748
k__Bacteria|p__Firmicutes|c__Clostridia|o__Clostridiales|f__Clostridiales_unclassified|g__Lawsonibacter|s__Lawsonibacter_asaccharolyticus	98.0392	97.1989	0.388946	0.249082	0.00144512	0.116748
k__Bacteria|p__Firmicutes|c__Clostridia|o__Clostridiales|f__Eubacteriaceae|g__Eubacterium|s__Eubacterium_hallii	98.0392	99.1597	-0.233359	-0.221867	0.00104626	0.116748
k__Bacteria|p__Bacteroidetes|c__Bacteroidia|o__Bacteroidales|f__Bacteroidaceae|g__Bacteroides|s__Bacteroides_ovatus	86.2745	92.1569	-0.383705	-0.158997	0.00285869	0.121494
k__Bacteria|p__Firmicutes|c__Clostridia|o__Clostridiales|f__Clostridiaceae|g__Clostridium|s__Clostridium_disporicum	60.7843	50.4202	1.09591	0.27629	0.00370355	0.125921
k__Bacteria|p__Firmicutes|c__Clostridia|o__Clostridiales|f__Ruminococcaceae|g__Faecalibacterium|s__Faecalibacterium_prausnitzii	99.5098	100	-0.189209	-0.249108	0.00632661	0.164301
k__Bacteria|p__Firmicutes|c__Clostridia|o__Clostridiales|f__Ruminococcaceae|g__Harryflintia|s__Harryflintia_acetispora	31.8627	22.1289	0.64386	0.110274	0.00676532	0.164301
k__Bacteria|p__Firmicutes|c__Clostridia|o__Clostridiales|f__Oscillospiraceae|g__Oscillibacter|s__Oscillibacter_sp_PC13	56.8627	47.0588	0.427853	0.178375	0.00928287	0.197261
k__Bacteria|p__Firmicutes|c__Firmicutes_unclassified|o__Firmicutes_unclassified|f__Firmicutes_unclassified|g__Firmicutes_unclassified|s__Firmicutes_bacterium_CAG_94	50.9804	43.6975	0.61228	0.15603	0.0125241	0.236566
k__Bacteria|p__Bacteroidetes|c__Bacteroidia|o__Bacteroidales|f__Rikenellaceae|g__Alistipes|s__Alistipes_inops	54.4118	44.2577	0.560905	0.168525	0.0159813	0.266461
k__Bacteria|p__Firmicutes|c__Clostridia|o__Clostridiales|f__Eubacteriaceae|g__Eubacterium|s__Eubacterium_eligens	92.6471	93.2773	0.368094	0.219632	0.0219439	0.266461
k__Bacteria|p__Firmicutes|c__Clostridia|o__Clostridiales|f__Lachnospiraceae|g__Lachnospiraceae_unclassified|s__Eubacterium_rectale	93.1373	95.5182	-0.27972	-0.153075	0.0196716	0.266461
k__Bacteria|p__Firmicutes|c__Clostridia|o__Clostridiales|f__Ruminococcaceae|g__Ruthenibacterium|s__Ruthenibacterium_lactatiformans	100	99.1597	0.110467	0.0271557	0.0205363	0.266461
k__Bacteria|p__Verrucomicrobia|c__Verrucomicrobiae|o__Verrucomicrobiales|f__Akkermansiaceae|g__Akkermansia|s__Akkermansia_muciniphila	81.8627	74.2297	0.347025	0.119331	0.0190245	0.266461
k__Bacteria|p__Bacteroidetes|c__Bacteroidia|o__Bacteroidales|f__Prevotellaceae|g__Prevotella|s__Prevotella_copri	29.4118	39.2157	-0.40976	-0.122842	0.0262046	0.296986
k__Bacteria|p__Firmicutes|c__Clostridia|o__Clostridiales|f__Lachnospiraceae|g__Dorea|s__Dorea_longicatena	95.098	97.7591	-0.103766	-0.106273	0.0367547	0.390518
k__Bacteria|p__Bacteroidetes|c__Bacteroidia|o__Bacteroidales|f__Bacteroidaceae|g__Bacteroides|s__Bacteroides_stercoris	40.1961	47.8992	-0.411754	-0.114689	0.0489137	0.392173
k__Bacteria|p__Firmicutes|c__Clostridia|o__Clostridiales|f__Clostridiaceae|g__Clostridium|s__Clostridium_sp_CAG_58	67.6471	61.9048	0.488458	0.216519	0.0528343	0.392173
k__Bacteria|p__Firmicutes|c__Clostridia|o__Clostridiales|f__Lachnospiraceae|g__Dorea|s__Dorea_formicigenerans	96.5686	99.7199	-0.2277	-0.209037	0.0462748	0.392173
k__Bacteria|p__Firmicutes|c__Clostridia|o__Clostridiales|f__Lachnospiraceae|g__Lachnoclostridium|s__Clostridium_asparagiforme	31.3725	39.7759	0.0961064	0.0188095	0.0492841	0.392173
k__Bacteria|p__Firmicutes|c__Clostridia|o__Clostridiales|f__Lachnospiraceae|g__Lachnoclostridium|s__Clostridium_lavalense	50	43.4174	1.18733	0.185682	0.045345	0.392173
k__Bacteria|p__Firmicutes|c__Clostridia|o__Clostridiales|f__Ruminococcaceae|g__Ruminococcaceae_unclassified|s__Ruminococcaceae_bacterium_D5	52.9412	46.7787	0.427397	0.107595	0.0530587	0.392173
k__Bacteria|p__Proteobacteria|c__Gammaproteobacteria|o__Pasteurellales|f__Pasteurellaceae|g__Haemophilus|s__Haemophilus_parainfluenzae	52.451	58.8235	0.192954	0.0385703	0.0524685	0.392173
k__Bacteria|p__Firmicutes|c__Clostridia|o__Clostridiales|f__Eubacteriaceae|g__Eubacterium|s__Eubacterium_ventriosum	75	75.3501	-0.928455	-0.265968	0.0564864	0.400112
k__Bacteria|p__Actinobacteria|c__Coriobacteriia|o__Eggerthellales|f__Eggerthellaceae|g__Gordonibacter|s__Gordonibacter_pamelaeae	91.6667	86.2745	0.39165	0.201644	0.0678962	0.461694
k__Archaea|p__Euryarchaeota|c__Methanobacteria|o__Methanobacteriales|f__Methanobacteriaceae|g__Methanobrevibacter|s__Methanobrevibacter_smithii	35.8543	52.7273	-1.25381	-0.521722	0.00562741	0.467075
k__Bacteria|p__Firmicutes|c__Firmicutes_unclassified|o__Firmicutes_unclassified|f__Firmicutes_unclassified|g__Firmicutes_unclassified|s__Firmicutes_bacterium_CAG_170	30.2521	49.0909	-1.12651	-0.182324	0.00436568	0.467075
k__Archaea|p__Euryarchaeota|c__Methanobacteria|o__Methanobacteriales|f__Methanobacteriaceae|g__Methanobrevibacter|s__Methanobrevibacter_smithii	42.1569	35.8543	0.65508	0.190732	0.107311	0.516341
k__Bacteria|p__Actinobacteria|c__Actinobacteria|o__Bifidobacteriales|f__Bifidobacteriaceae|g__Bifidobacterium|s__Bifidobacterium_bifidum	23.5294	29.1317	-0.73302	-0.180648	0.0888214	0.516341
k__Bacteria|p__Actinobacteria|c__Coriobacteriia|o__Coriobacteriales|f__Coriobacteriaceae|g__Enorma|s__Enorma_massiliensis	52.9412	46.7787	0.50834	0.0732413	0.115417	0.516341
k__Bacteria|p__Bacteroidetes|c__Bacteroidia|o__Bacteroidales|f__Barnesiellaceae|g__Barnesiella|s__Barnesiella_intestinihominis	90.6863	84.5938	0.123852	0.0787073	0.110266	0.516341
k__Bacteria|p__Firmicutes|c__Clostridia|o__Clostridiales|f__Eubacteriaceae|g__Eubacterium|s__Eubacterium_sp_CAG_38	86.2745	79.5518	0.337045	0.110901	0.0891755	0.516341
k__Bacteria|p__Firmicutes|c__Clostridia|o__Clostridiales|f__Lachnospiraceae|g__Eisenbergiella|s__Eisenbergiella_tayi	49.0196	42.2969	-0.228787	-0.0241632	0.101932	0.516341
k__Bacteria|p__Firmicutes|c__Clostridia|o__Clostridiales|f__Lachnospiraceae|g__Roseburia|s__Roseburia_intestinalis	85.7843	78.4314	0.314447	0.122258	0.10335	0.516341
k__Bacteria|p__Firmicutes|c__Clostridia|o__Clostridiales|f__Ruminococcaceae|g__Gemmiger|s__Gemmiger_formicilis	94.1176	98.3193	-0.303586	-0.219018	0.108686	0.516341
k__Bacteria|p__Firmicutes|c__Clostridia|o__Clostridiales|f__Ruminococcaceae|g__Ruminococcaceae_unclassified|s__Clostridium_leptum	96.0784	91.8768	-0.5695	-0.0704114	0.0884867	0.516341
k__Bacteria|p__Firmicutes|c__Clostridia|o__Clostridiales|f__Ruminococcaceae|g__Ruminococcaceae_unclassified|s__Ruminococcaceae_bacterium_D16	61.2745	56.0224	0.851944	0.169044	0.0900321	0.516341
k__Bacteria|p__Firmicutes|c__Clostridia|o__Clostridiales|f__Ruminococcaceae|g__Ruminococcus|s__Ruminococcus_callidus	39.2157	43.9776	-0.597657	-0.148686	0.095608	0.516341
k__Bacteria|p__Firmicutes|c__Firmicutes_unclassified|o__Firmicutes_unclassified|f__Firmicutes_unclassified|g__Firmicutes_unclassified|s__Firmicutes_bacterium_CAG_110	74.0196	70.028	0.134962	0.0541666	0.112913	0.516341
k__Bacteria|p__Firmicutes|c__Firmicutes_unclassified|o__Firmicutes_unclassified|f__Firmicutes_unclassified|g__Firmicutes_unclassified|s__Firmicutes_bacterium_CAG_170	37.2549	30.2521	-0.494618	-0.0606456	0.0952412	0.516341
k__Bacteria|p__Firmicutes|c__Firmicutes_unclassified|o__Firmicutes_unclassified|f__Firmicutes_unclassified|g__Firmicutes_unclassified|s__Firmicutes_bacterium_CAG_83	85.2941	92.437	-0.172651	-0.0587847	0.122589	0.521005
k__Bacteria|p__Proteobacteria|c__Gammaproteobacteria|o__Enterobacterales|f__Enterobacteriaceae|g__Escherichia|s__Escherichia_coli	69.1176	65.8263	0.758618	0.110706	0.122109	0.521005
k__Bacteria|p__Bacteroidetes|c__Bacteroidia|o__Bacteroidales|f__Bacteroidaceae|g__Bacteroides|s__Bacteroides_caccae	75.9104	78.1818	-0.669488	-0.359624	0.02392	0.522496
k__Bacteria|p__Bacteroidetes|c__Bacteroidia|o__Bacteroidales|f__Bacteroidaceae|g__Bacteroides|s__Bacteroides_fragilis	50.9804	34.5455	1.01147	0.157319	0.0285269	0.522496
k__Bacteria|p__Bacteroidetes|c__Bacteroidia|o__Bacteroidales|f__Bacteroidaceae|g__Bacteroides|s__Bacteroides_stercoris	47.8992	32.7273	0.893589	0.204152	0.0188441	0.522496
k__Bacteria|p__Bacteroidetes|c__Bacteroidia|o__Bacteroidales|f__Odoribacteraceae|g__Butyricimonas|s__Butyricimonas_synergistica	66.1064	74.5455	-0.719931	-0.355391	0.0220998	0.522496
k__Bacteria|p__Firmicutes|c__Bacilli|o__Lactobacillales|f__Streptococcaceae|g__Streptococcus|s__Streptococcus_thermophilus	73.6695	78.1818	-1.30629	-0.518402	0.0338357	0.522496
k__Bacteria|p__Firmicutes|c__Clostridia|o__Clostridiales|f__Clostridiaceae|g__Clostridium|s__Clostridium_disporicum	50.4202	61.8182	-0.491447	-0.12263	0.0256578	0.522496
k__Bacteria|p__Firmicutes|c__Clostridia|o__Clostridiales|f__Lachnospiraceae|g__Roseburia|s__Roseburia_sp_CAG_309	39.7759	54.5455	-0.578305	-0.17185	0.0139934	0.522496
k__Bacteria|p__Firmicutes|c__Clostridia|o__Clostridiales|f__Ruminococcaceae|g__Flavonifractor|s__Flavonifractor_sp_An100	23.5294	36.3636	-2.23697	-0.611131	0.0175652	0.522496
k__Bacteria|p__Firmicutes|c__Clostridia|o__Clostridiales|f__Ruminococcaceae|g__Ruminococcaceae_unclassified|s__Ruminococcaceae_bacterium_D5	46.7787	56.3636	-1.15487	-0.372443	0.0346233	0.522496
k__Bacteria|p__Firmicutes|c__Clostridia|o__Clostridiales|f__Lachnospiraceae|g__Blautia|s__Blautia_wexlerae	99.0196	100	0.0729104	0.0322692	0.129559	0.524987
k__Bacteria|p__Firmicutes|c__Negativicutes|o__Veillonellales|f__Veillonellaceae|g__Veillonella|s__Veillonella_infantium	33.3333	38.9356	0.121796	0.024738	0.129703	0.524987
k__Bacteria|p__Firmicutes|c__Erysipelotrichia|o__Erysipelotrichales|f__Erysipelotrichaceae|g__Dielma|s__Dielma_fastidiosa	37.2549	31.6527	0.0306215	0.00357994	0.134897	0.533316
k__Bacteria|p__Firmicutes|c__Clostridia|o__Clostridiales|f__Clostridiaceae|g__Clostridium|s__Clostridium_sp_CAG_242	25.9804	21.2885	0.977507	0.174216	0.148495	0.56544
k__Bacteria|p__Firmicutes|c__Clostridia|o__Clostridiales|f__Lachnospiraceae|g__Eisenbergiella|s__Eisenbergiella_massiliensis	33.8235	29.4118	0.179376	0.0241374	0.153001	0.56544
k__Bacteria|p__Firmicutes|c__Negativicutes|o__Veillonellales|f__Veillonellaceae|g__Veillonella|s__Veillonella_sp_T11011_6	20.5882	26.3305	-0.0612929	-0.0124399	0.151069	0.56544
k__Bacteria|p__Firmicutes|c__Bacilli|o__Lactobacillales|f__Streptococcaceae|g__Streptococcus|s__Streptococcus_salivarius	96.5686	95.5182	-0.165218	-0.0363114	0.167426	0.572704
k__Bacteria|p__Firmicutes|c__Clostridia|o__Clostridiales|f__Lachnospiraceae|g__Fusicatenibacter|s__Fusicatenibacter_saccharivorans	98.5294	99.4398	-0.0582857	-0.0452545	0.168442	0.572704
k__Bacteria|p__Firmicutes|c__Clostridia|o__Clostridiales|f__Lachnospiraceae|g__Roseburia|s__Roseburia_hominis	96.5686	95.5182	-0.192361	-0.0747451	0.161996	0.572704
k__Bacteria|p__Proteobacteria|c__Deltaproteobacteria|o__Desulfovibrionales|f__Desulfovibrionaceae|g__Bilophila|s__Bilophila_wadsworthia	93.1373	89.3557	0.173167	0.116635	0.165117	0.572704
k__Bacteria|p__Bacteroidetes|c__Bacteroidia|o__Bacteroidales|f__Bacteroidaceae|g__Bacteroides|s__Bacteroides_fragilis	55.8824	34.5455	0.95605	0.193615	0.00748102	0.577596
k__Bacteria|p__Bacteroidetes|c__Bacteroidia|o__Bacteroidales|f__Tannerellaceae|g__Parabacteroides|s__Parabacteroides_merdae	68.6275	83.6364	-0.374225	-0.223409	0.0102532	0.577596
k__Bacteria|p__Firmicutes|c__Clostridia|o__Clostridiales|f__Lachnospiraceae|g__Lachnospiraceae_unclassified|s__Eubacterium_rectale	93.1373	100	-0.767023	-0.470576	0.00479619	0.577596
k__Bacteria|p__Firmicutes|c__Clostridia|o__Clostridiales|f__Lachnospiraceae|g__Blautia|s__Ruminococcus_gnavus	47.549	44.2577	0.525343	0.0808759	0.173805	0.579352
k__Bacteria|p__Bacteroidetes|c__Bacteroidia|o__Bacteroidales|f__Odoribacteraceae|g__Odoribacter|s__Odoribacter_splanchnicus	94.1176	94.1176	-0.0955916	-0.0991284	0.192145	0.604021
k__Bacteria|p__Firmicutes|c__Clostridia|o__Clostridiales|f__Clostridiaceae|g__Hungatella|s__Hungatella_hathewayi	33.8235	29.1317	0.585785	0.0556358	0.195419	0.604021
k__Bacteria|p__Firmicutes|c__Firmicutes_unclassified|o__Firmicutes_unclassified|f__Firmicutes_unclassified|g__Firmicutes_unclassified|s__Firmicutes_bacterium_CAG_145	46.0784	40.6162	0.265559	0.0553768	0.188095	0.604021
k__Bacteria|p__Lentisphaerae|c__Lentisphaeria|o__Victivallales|f__Victivallaceae|g__Victivallis|s__Victivallis_vadensis	35.2941	31.0924	0.34334	0.0662871	0.190882	0.604021
k__Bacteria|p__Bacteroidetes|c__Bacteroidia|o__Bacteroidales|f__Rikenellaceae|g__Alistipes|s__Alistipes_onderdonkii	42.2969	29.0909	2.32355	0.161153	0.0670176	0.618051
k__Bacteria|p__Bacteroidetes|c__Bacteroidia|o__Bacteroidales|f__Tannerellaceae|g__Parabacteroides|s__Parabacteroides_merdae	71.4286	83.6364	-0.298998	-0.205968	0.0565607	0.618051
k__Bacteria|p__Firmicutes|c__Clostridia|o__Clostridiales|f__Oscillospiraceae|g__Oscillibacter|s__Oscillibacter_sp_PC13	47.0588	58.1818	-0.58288	-0.251695	0.0528857	0.618051
k__Bacteria|p__Firmicutes|c__Clostridia|o__Clostridiales|f__Ruminococcaceae|g__Agathobaculum|s__Agathobaculum_butyriciproducens	99.7199	100	0.411293	0.272673	0.0459098	0.618051
k__Bacteria|p__Firmicutes|c__Erysipelotrichia|o__Erysipelotrichales|f__Erysipelotrichaceae|g__Holdemania|s__Holdemania_filiformis	66.3866	76.3636	-0.327848	-0.135142	0.0566909	0.618051
k__Bacteria|p__Firmicutes|c__Firmicutes_unclassified|o__Firmicutes_unclassified|f__Firmicutes_unclassified|g__Firmicutes_unclassified|s__Firmicutes_bacterium_CAG_94	43.6975	54.5455	-0.924524	-0.24659	0.0633855	0.618051
k__Bacteria|p__Proteobacteria|c__Gammaproteobacteria|o__Pasteurellales|f__Pasteurellaceae|g__Haemophilus|s__Haemophilus_parainfluenzae	58.8235	52.7273	0.682375	0.11079	0.0631237	0.618051
k__Bacteria|p__Bacteroidetes|c__Bacteroidia|o__Bacteroidales|f__Odoribacteraceae|g__Butyricimonas|s__Butyricimonas_virosa	74.5098	73.1092	0.209357	0.0918248	0.207087	0.628657
k__Bacteria|p__Bacteroidetes|c__Bacteroidia|o__Bacteroidales|f__Bacteroidaceae|g__Bacteroides|s__Bacteroides_salyersiae	22.0588	26.3305	-0.14953	-0.0323742	0.211183	0.629843
k__Bacteria|p__Firmicutes|c__Clostridia|o__Clostridiales|f__Clostridiales_unclassified|g__Monoglobus|s__Monoglobus_pectinilyticus	31.3725	27.7311	0.41542	0.11391	0.21491	0.629907
k__Bacteria|p__Bacteroidetes|c__Bacteroidia|o__Bacteroidales|f__Barnesiellaceae|g__Barnesiella|s__Barnesiella_intestinihominis	84.5938	92.7273	-0.2314	-0.152138	0.0750969	0.65611
k__Bacteria|p__Actinobacteria|c__Coriobacteriia|o__Coriobacteriales|f__Coriobacteriaceae|g__Collinsella|s__Collinsella_stercoris	91.0364	94.5455	-0.13615	-0.0395876	0.094897	0.658948
k__Bacteria|p__Bacteroidetes|c__Bacteroidia|o__Bacteroidales|f__Bacteroidaceae|g__Bacteroides|s__Bacteroides_sp_CAG_144	31.3725	43.6364	-0.518036	-0.205422	0.100688	0.658948
k__Bacteria|p__Firmicutes|c__Clostridia|o__Clostridiales|f__Clostridiaceae|g__Clostridium|s__Clostridium_sp_CAG_167	39.7759	52.7273	0.073194	0.0212455	0.103209	0.658948
k__Bacteria|p__Firmicutes|c__Clostridia|o__Clostridiales|f__Lachnospiraceae|g__Lachnoclostridium|s__Clostridium_asparagiforme	39.7759	29.0909	1.18524	0.172161	0.0852394	0.658948
k__Bacteria|p__Firmicutes|c__Clostridia|o__Clostridiales|f__Ruminococcaceae|g__Anaeromassilibacillus|s__Anaeromassilibacillus_sp_An250	75.07	80	-0.434132	-0.204694	0.0905138	0.658948
k__Bacteria|p__Firmicutes|c__Erysipelotrichia|o__Erysipelotrichales|f__Erysipelotrichaceae|g__Dielma|s__Dielma_fastidiosa	31.6527	43.6364	-0.029397	-0.00353877	0.101935	0.658948
k__Bacteria|p__Firmicutes|c__Negativicutes|o__Veillonellales|f__Veillonellaceae|g__Dialister|s__Dialister_invisus	34.4538	47.2727	-0.384872	-0.138166	0.0875647	0.658948
k__Bacteria|p__Bacteroidetes|c__Bacteroidia|o__Bacteroidales|f__Bacteroidaceae|g__Bacteroides|s__Bacteroides_galacturonicus	53.9216	47.619	0.197283	0.0458382	0.240133	0.672113
k__Bacteria|p__Bacteroidetes|c__Bacteroidia|o__Bacteroidales|f__Rikenellaceae|g__Alistipes|s__Alistipes_finegoldii	95.098	95.5182	0.175633	0.0670005	0.24117	0.672113
k__Bacteria|p__Firmicutes|c__Clostridia|o__Clostridiales|f__Eubacteriaceae|g__Eubacterium|s__Eubacterium_sp_CAG_180	29.902	25.2101	0.208677	0.0473957	0.234313	0.672113
k__Bacteria|p__Firmicutes|c__Bacilli|o__Lactobacillales|f__Streptococcaceae|g__Streptococcus|s__Streptococcus_salivarius	95.5182	96.3636	-0.889121	-0.227992	0.109931	0.675871
k__Bacteria|p__Firmicutes|c__Clostridia|o__Clostridiales|f__Clostridiaceae|g__Clostridium|s__Clostridium_sp_CAG_253	24.0896	32.7273	-0.498832	-0.109265	0.122192	0.676127
k__Bacteria|p__Firmicutes|c__Clostridia|o__Clostridiales|f__Lachnospiraceae|g__Lachnospiraceae_unclassified|s__Eubacterium_rectale	95.5182	100	-0.487303	-0.325361	0.114053	0.676127
k__Bacteria|p__Firmicutes|c__Negativicutes|o__Acidaminococcales|f__Acidaminococcaceae|g__Phascolarctobacterium|s__Phascolarctobacterium_faecium	47.0588	41.8182	1.37053	0.295346	0.119793	0.676127
k__Bacteria|p__Firmicutes|c__Clostridia|o__Clostridiales|f__Eubacteriaceae|g__Eubacterium|s__Eubacterium_sp_CAG_251	22.549	26.8908	-0.361631	-0.100136	0.253862	0.696073
k__Bacteria|p__Actinobacteria|c__Actinobacteria|o__Micrococcales|f__Micrococcaceae|g__Rothia|s__Rothia_mucilaginosa	42.2969	34.5455	0.831247	0.178291	0.161581	0.697814
k__Bacteria|p__Actinobacteria|c__Coriobacteriia|o__Coriobacteriales|f__Coriobacteriaceae|g__Enorma|s__[Collinsella]_massiliensis	62.465	70.9091	0.458922	0.067519	0.143732	0.697814
k__Bacteria|p__Bacteroidetes|c__Bacteroidia|o__Bacteroidales|f__Bacteroidaceae|g__Bacteroides|s__Bacteroides_nordii	25.4902	34.5455	0.0942564	0.0145096	0.13855	0.697814
k__Bacteria|p__Firmicutes|c__Clostridia|o__Clostridiales|f__Clostridiaceae|g__Clostridium|s__Clostridium_sp_CAG_242	21.2885	29.0909	-1.12676	-0.256361	0.163266	0.697814
k__Bacteria|p__Firmicutes|c__Clostridia|o__Clostridiales|f__Clostridiaceae|g__Clostridium|s__Clostridium_sp_CAG_58	61.9048	70.9091	-0.440743	-0.214663	0.156201	0.697814
k__Bacteria|p__Firmicutes|c__Clostridia|o__Clostridiales|f__Lachnospiraceae|g__Coprococcus|s__Coprococcus_comes	94.6779	90.9091	0.210821	0.176716	0.161608	0.697814
k__Bacteria|p__Firmicutes|c__Clostridia|o__Clostridiales|f__Ruminococcaceae|g__Ruminococcaceae_unclassified|s__Clostridium_leptum	91.8768	94.5455	0.582011	0.0625985	0.163565	0.697814
k__Bacteria|p__Firmicutes|c__Firmicutes_unclassified|o__Firmicutes_unclassified|f__Firmicutes_unclassified|g__Firmicutes_unclassified|s__Firmicutes_bacterium_CAG_110	70.028	80	-0.278987	-0.11309	0.138795	0.697814
k__Bacteria|p__Verrucomicrobia|c__Verrucomicrobiae|o__Verrucomicrobiales|f__Akkermansiaceae|g__Akkermansia|s__Akkermansia_muciniphila	74.2297	78.1818	-0.421805	-0.146876	0.163944	0.697814
k__Bacteria|p__Bacteroidetes|c__Bacteroidia|o__Bacteroidales|f__Bacteroidaceae|g__Bacteroides|s__Bacteroides_salyersiae	26.3305	34.5455	-0.676124	-0.202475	0.169813	0.698202
k__Bacteria|p__Firmicutes|c__Clostridia|o__Clostridiales|f__Lachnospiraceae|g__Anaerostipes|s__Anaerostipes_hadrus	100	100	0.134745	0.0915478	0.18086	0.698202
k__Bacteria|p__Firmicutes|c__Clostridia|o__Clostridiales|f__Lachnospiraceae|g__Blautia|s__Blautia_wexlerae	100	100	0.163514	0.069605	0.177708	0.698202
k__Bacteria|p__Firmicutes|c__Clostridia|o__Clostridiales|f__Lachnospiraceae|g__Fusicatenibacter|s__Fusicatenibacter_saccharivorans	99.4398	98.1818	0.351347	0.270952	0.172675	0.698202
k__Bacteria|p__Bacteroidetes|c__Bacteroidia|o__Bacteroidales|f__Odoribacteraceae|g__Butyricimonas|s__Butyricimonas_virosa	73.1092	78.1818	-0.353915	-0.157463	0.185728	0.700702
k__Bacteria|p__Bacteroidetes|c__Bacteroidia|o__Bacteroidales|f__Bacteroidaceae|g__Bacteroides|s__Bacteroides_clarus	28.8515	36.3636	-0.576091	-0.169838	0.194531	0.701672
k__Bacteria|p__Firmicutes|c__Clostridia|o__Clostridiales|f__Ruminococcaceae|g__Pseudoflavonifractor|s__Pseudoflavonifractor_sp_An184	26.3305	34.5455	-0.721474	-0.108183	0.198666	0.701672
k__Bacteria|p__Proteobacteria|c__Deltaproteobacteria|o__Desulfovibrionales|f__Desulfovibrionaceae|g__Bilophila|s__Bilophila_wadsworthia	89.3557	92.7273	-0.252553	-0.17771	0.197637	0.701672
k__Bacteria|p__Bacteroidetes|c__Bacteroidia|o__Bacteroidales|f__Tannerellaceae|g__Parabacteroides|s__Parabacteroides_merdae	68.6275	71.4286	-0.0752274	-0.0426956	0.261775	0.706377
k__Bacteria|p__Firmicutes|c__Clostridia|o__Clostridiales|f__Eubacteriaceae|g__Eubacterium|s__Eubacterium_ramulus	92.1569	81.8182	0.18941	0.110002	0.206522	0.713675
k__Bacteria|p__Firmicutes|c__Clostridia|o__Clostridiales|f__Lachnospiraceae|g__Blautia|s__Blautia_obeum	99.4398	100	-0.317878	-0.223371	0.210663	0.713675
k__Bacteria|p__Bacteroidetes|c__Bacteroidia|o__Bacteroidales|f__Bacteroidaceae|g__Bacteroides|s__Bacteroides_thetaiotaomicron	85.4342	76.3636	0.490566	0.199172	0.217849	0.723258
k__Bacteria|p__Actinobacteria|c__Actinobacteria|o__Actinomycetales|f__Actinomycetaceae|g__Actinomyces|s__Actinomyces_odontolyticus	27.9412	32.493	-0.0628691	-0.0127319	0.312452	0.725087
k__Bacteria|p__Actinobacteria|c__Actinobacteria|o__Bifidobacteriales|f__Bifidobacteriaceae|g__Bifidobacterium|s__Bifidobacterium_animalis	43.1373	40.056	0.65223	0.139284	0.317808	0.725087
k__Bacteria|p__Bacteroidetes|c__Bacteroidia|o__Bacteroidales|f__Bacteroidaceae|g__Bacteroides|s__Bacteroides_fragilis	55.8824	50.9804	-0.0554198	-0.012196	0.319891	0.725087
k__Bacteria|p__Bacteroidetes|c__Bacteroidia|o__Bacteroidales|f__Bacteroidaceae|g__Bacteroides|s__Bacteroides_uniformis	95.5882	96.3585	0.147814	0.118322	0.299762	0.725087
k__Bacteria|p__Bacteroidetes|c__Bacteroidia|o__Bacteroidales|f__Bacteroidaceae|g__Bacteroides|s__Bacteroides_xylanisolvens	76.4706	78.7115	0.168502	0.0515532	0.31951	0.725087
k__Bacteria|p__Bacteroidetes|c__Bacteroidia|o__Bacteroidales|f__Prevotellaceae|g__Prevotella|s__Prevotella_disiens	20.098	24.0896	-0.385817	-0.0400686	0.309108	0.725087
k__Bacteria|p__Firmicutes|c__Bacilli|o__Lactobacillales|f__Streptococcaceae|g__Streptococcus|s__Streptococcus_australis	29.4118	24.3697	-0.127892	-0.0208757	0.297988	0.725087
k__Bacteria|p__Firmicutes|c__Clostridia|o__Clostridiales|f__Clostridiaceae|g__Clostridium|s__Clostridium_sp_CAG_253	28.4314	24.0896	-0.0218095	-0.00399195	0.29898	0.725087
k__Bacteria|p__Firmicutes|c__Clostridia|o__Clostridiales|f__Lachnospiraceae|g__Roseburia|s__Roseburia_sp_CAG_309	44.6078	39.7759	0.0677619	0.0168342	0.278167	0.725087
k__Bacteria|p__Firmicutes|c__Clostridia|o__Clostridiales|f__Ruminococcaceae|g__Agathobaculum|s__Agathobaculum_butyriciproducens	97.0588	99.7199	-0.135475	-0.0980288	0.30066	0.725087
k__Bacteria|p__Firmicutes|c__Clostridia|o__Clostridiales|f__Ruminococcaceae|g__Ruminococcus|s__Ruminococcus_lactaris	66.1765	60.7843	0.15505	0.0787043	0.312211	0.725087
k__Bacteria|p__Firmicutes|c__Erysipelotrichia|o__Erysipelotrichales|f__Erysipelotrichaceae|g__Holdemania|s__Holdemania_filiformis	70.098	66.3866	0.15066	0.0596324	0.311495	0.725087
k__Bacteria|p__Firmicutes|c__Clostridia|o__Clostridiales|f__Ruminococcaceae|g__Anaerotruncus|s__Anaerotruncus_colihominis	51.5406	38.1818	0.111486	0.0248514	0.223033	0.725952
k__Bacteria|p__Firmicutes|c__Clostridia|o__Clostridiales|f__Lachnospiraceae|g__Roseburia|s__Roseburia_sp_CAG_471	84.8739	90.9091	0.0361649	0.00921476	0.227554	0.726423
k__Bacteria|p__Proteobacteria|c__Betaproteobacteria|o__Burkholderiales|f__Sutterellaceae|g__Turicimonas|s__Turicimonas_muris	54.0616	65.4545	0.429908	0.0613887	0.234496	0.734461
k__Bacteria|p__Firmicutes|c__Firmicutes_unclassified|o__Firmicutes_unclassified|f__Firmicutes_unclassified|g__Firmicutes_unclassified|s__Firmicutes_bacterium_CAG_145	40.6162	34.5455	-0.788209	-0.17423	0.241986	0.743884
k__Bacteria|p__Actinobacteria|c__Coriobacteriia|o__Coriobacteriales|f__Coriobacteriaceae|g__Collinsella|s__Collinsella_aerofaciens	88.2353	88.7955	-0.0205885	-0.0176907	0.359082	0.759641
k__Bacteria|p__Bacteroidetes|c__Bacteroidia|o__Bacteroidales|f__Odoribacteraceae|g__Butyricimonas|s__Butyricimonas_synergistica	70.098	66.1064	0.0167781	0.0069589	0.35508	0.759641
k__Bacteria|p__Firmicutes|c__Clostridia|o__Clostridiales|f__Eubacteriaceae|g__Eubacterium|s__Eubacterium_ramulus	88.2353	92.1569	-0.0197615	-0.0107737	0.35416	0.759641
k__Bacteria|p__Firmicutes|c__Clostridia|o__Clostridiales|f__Lachnospiraceae|g__Anaerostipes|s__Anaerostipes_hadrus	100	100	-0.194733	-0.146189	0.343073	0.759641
k__Bacteria|p__Firmicutes|c__Clostridia|o__Clostridiales|f__Lachnospiraceae|g__Lachnoclostridium|s__Clostridium_saccharolyticum	23.0392	25.7703	-0.160754	-0.033871	0.361947	0.759641
k__Bacteria|p__Firmicutes|c__Negativicutes|o__Veillonellales|f__Veillonellaceae|g__Veillonella|s__Veillonella_dispar	44.6078	48.1793	0.0743499	0.0190638	0.356066	0.759641
k__Bacteria|p__Bacteroidetes|c__Bacteroidia|o__Bacteroidales|f__Rikenellaceae|g__Alistipes|s__Alistipes_inops	44.2577	56.3636	-0.234499	-0.0702473	0.252432	0.761885
k__Bacteria|p__Firmicutes|c__Clostridia|o__Clostridiales|f__Ruminococcaceae|g__Flavonifractor|s__Flavonifractor_plautii	94.6779	96.3636	0.281676	0.0726943	0.259173	0.768264
k__Bacteria|p__Actinobacteria|c__Coriobacteriia|o__Eggerthellales|f__Eggerthellaceae|g__Eggerthella|s__Eggerthella_lenta	62.2549	62.7451	0.451773	0.125616	0.374958	0.777352
k__Bacteria|p__Proteobacteria|c__Proteobacteria_unclassified|o__Proteobacteria_unclassified|f__Proteobacteria_unclassified|g__Proteobacteria_unclassified|s__Proteobacteria_bacterium_CAG_139	73.1092	76.3636	-0.829689	-0.265788	0.269383	0.784518
k__Bacteria|p__Firmicutes|c__Clostridia|o__Clostridiales|f__Lachnospiraceae|g__Roseburia|s__Roseburia_sp_CAG_471	82.8431	84.8739	0.0403899	0.00982431	0.385497	0.789571
k__Bacteria|p__Actinobacteria|c__Coriobacteriia|o__Coriobacteriales|f__Coriobacteriaceae|g__Collinsella|s__Collinsella_intestinalis	60.7843	68.9076	2.41578	0.286889	0.395021	0.799448
k__Bacteria|p__Firmicutes|c__Clostridia|o__Clostridiales|f__Clostridiaceae|g__Clostridium|s__Clostridium_bolteae_CAG_59	28.9216	26.3305	-0.0558144	-0.00733412	0.406119	0.804318
k__Bacteria|p__Firmicutes|c__Clostridia|o__Clostridiales|f__Lachnospiraceae|g__Coprococcus|s__Coprococcus_comes	91.1765	94.6779	-0.112852	-0.101445	0.406891	0.804318
k__Bacteria|p__Actinobacteria|c__Coriobacteriia|o__Coriobacteriales|f__Coriobacteriaceae|g__Enorma|s__[Collinsella]_massiliensis	63.7255	62.465	0.267376	0.04204	0.413261	0.807521
k__Bacteria|p__Proteobacteria|c__Betaproteobacteria|o__Burkholderiales|f__Sutterellaceae|g__Parasutterella|s__Parasutterella_excrementihominis	80.6723	85.4545	0.0348398	0.0109057	0.283369	0.811023
k__Bacteria|p__Actinobacteria|c__Actinobacteria|o__Bifidobacteriales|f__Bifidobacteriaceae|g__Bifidobacterium|s__Bifidobacterium_longum	90.1961	88.2353	-0.197168	-0.102344	0.437005	0.814188
k__Bacteria|p__Actinobacteria|c__Coriobacteriia|o__Eggerthellales|f__Eggerthellaceae|g__Adlercreutzia|s__Adlercreutzia_equolifaciens	91.1765	92.7171	0.21552	0.124104	0.437044	0.814188
k__Bacteria|p__Actinobacteria|c__Coriobacteriia|o__Eggerthellales|f__Eggerthellaceae|g__Asaccharobacter|s__Asaccharobacter_celatus	91.6667	91.8768	0.126196	0.0812038	0.460049	0.814188
k__Bacteria|p__Bacteroidetes|c__Bacteroidia|o__Bacteroidales|f__Bacteroidaceae|g__Bacteroides|s__Bacteroides_eggerthii	26.4706	24.3697	0.686949	0.135987	0.446953	0.814188
k__Bacteria|p__Bacteroidetes|c__Bacteroidia|o__Bacteroidales|f__Bacteroidaceae|g__Bacteroides|s__Bacteroides_nordii	28.4314	25.4902	-0.545649	-0.0779829	0.461859	0.814188
k__Bacteria|p__Bacteroidetes|c__Bacteroidia|o__Bacteroidales|f__Rikenellaceae|g__Alistipes|s__Alistipes_putredinis	90.1961	87.9552	-0.111082	-0.0922371	0.442764	0.814188
k__Bacteria|p__Firmicutes|c__Clostridia|o__Clostridiales|f__Ruminococcaceae|g__Pseudoflavonifractor|s__Pseudoflavonifractor_sp_An184	23.0392	26.3305	0.208504	0.0276258	0.434734	0.814188
k__Bacteria|p__Firmicutes|c__Firmicutes_unclassified|o__Firmicutes_unclassified|f__Firmicutes_unclassified|g__Firmicutes_unclassified|s__Firmicutes_bacterium_CAG_95	53.4314	54.0616	-0.379712	-0.0689041	0.463001	0.814188
k__Bacteria|p__Firmicutes|c__Negativicutes|o__Veillonellales|f__Veillonellaceae|g__Veillonella|s__Veillonella_atypica	43.1373	39.7759	-0.041079	-0.00909395	0.464566	0.814188
k__Bacteria|p__Proteobacteria|c__Gammaproteobacteria|o__Pasteurellales|f__Pasteurellaceae|g__Haemophilus|s__Haemophilus_sp_HMSC71H05	34.8039	37.2549	0.115875	0.0208086	0.426972	0.814188
k__Bacteria|p__Actinobacteria|c__Coriobacteriia|o__Eggerthellales|f__Eggerthellaceae|g__Slackia|s__Slackia_isoflavoniconvertens	32.8431	36.1345	-0.00276025	-0.000748718	0.53911	0.816142
k__Bacteria|p__Bacteroidetes|c__Bacteroidia|o__Bacteroidales|f__Bacteroidaceae|g__Bacteroides|s__Bacteroides_finegoldii	22.0588	24.93	-0.0565357	-0.0115636	0.498104	0.816142
k__Bacteria|p__Bacteroidetes|c__Bacteroidia|o__Bacteroidales|f__Bacteroidaceae|g__Bacteroides|s__Bacteroides_thetaiotaomicron	83.8235	85.4342	0.0980796	0.0386369	0.53706	0.816142
k__Bacteria|p__Bacteroidetes|c__Bacteroidia|o__Bacteroidales|f__Rikenellaceae|g__Alistipes|s__Alistipes_indistinctus	70.5882	67.2269	-0.133267	-0.0370786	0.546696	0.816142
k__Bacteria|p__Bacteroidetes|c__Bacteroidia|o__Bacteroidales|f__Rikenellaceae|g__Alistipes|s__Alistipes_shahii	83.3333	87.395	-0.19663	-0.103793	0.519293	0.816142
k__Bacteria|p__Firmicutes|c__Bacilli|o__Lactobacillales|f__Streptococcaceae|g__Lactococcus|s__Lactococcus_lactis	33.3333	31.6527	0.210449	0.0392617	0.518262	0.816142
k__Bacteria|p__Firmicutes|c__Clostridia|o__Clostridiales|f__Eubacteriaceae|g__Eubacterium|s__Eubacterium_sp_CAG_274	35.7843	33.0532	-0.0853399	-0.0226056	0.547542	0.816142
k__Bacteria|p__Firmicutes|c__Clostridia|o__Clostridiales|f__Lachnospiraceae|g__Lachnoclostridium|s__Clostridium_citroniae	64.7059	68.0672	0.538993	0.180464	0.496416	0.816142
k__Bacteria|p__Firmicutes|c__Clostridia|o__Clostridiales|f__Lachnospiraceae|g__Lachnoclostridium|s__Clostridium_symbiosum	28.9216	26.8908	-0.244229	-0.034816	0.540835	0.816142
k__Bacteria|p__Firmicutes|c__Clostridia|o__Clostridiales|f__Lachnospiraceae|g__Roseburia|s__Roseburia_sp_CAG_182	39.2157	41.4566	-0.118431	-0.021134	0.513552	0.816142
k__Bacteria|p__Firmicutes|c__Clostridia|o__Clostridiales|f__Ruminococcaceae|g__Ruminococcaceae_unclassified|s__Eubacterium_siraeum	73.0392	79.2717	0.222031	0.0640927	0.485425	0.816142
k__Bacteria|p__Firmicutes|c__Clostridia|o__Clostridiales|f__Ruminococcaceae|g__Ruminococcus|s__Ruminococcus_bromii	73.5294	66.1064	0.0561361	0.0330605	0.524819	0.816142
k__Bacteria|p__Firmicutes|c__Erysipelotrichia|o__Erysipelotrichales|f__Erysipelotrichaceae|g__Holdemanella|s__Holdemanella_biformis	40.1961	35.5742	0.0251032	0.00658219	0.501754	0.816142
k__Bacteria|p__Firmicutes|c__Erysipelotrichia|o__Erysipelotrichales|f__Erysipelotrichaceae|g__Turicibacter|s__Turicibacter_sanguinis	51.4706	57.423	0.597124	0.167223	0.504909	0.816142
k__Bacteria|p__Firmicutes|c__Negativicutes|o__Acidaminococcales|f__Acidaminococcaceae|g__Phascolarctobacterium|s__Phascolarctobacterium_faecium	46.0784	47.0588	-0.159789	-0.0418167	0.494414	0.816142
k__Bacteria|p__Firmicutes|c__Negativicutes|o__Veillonellales|f__Veillonellaceae|g__Veillonella|s__Veillonella_rogosae	22.549	25.4902	0.320584	0.06845	0.533213	0.816142
k__Bacteria|p__Proteobacteria|c__Deltaproteobacteria|o__Desulfovibrionales|f__Desulfovibrionaceae|g__Desulfovibrio|s__Desulfovibrio_piger	23.5294	22.6891	0.485841	0.15015	0.552096	0.816142
k__Bacteria|p__Proteobacteria|c__Proteobacteria_unclassified|o__Proteobacteria_unclassified|f__Proteobacteria_unclassified|g__Proteobacteria_unclassified|s__Proteobacteria_bacterium_CAG_139	67.6471	73.1092	0.225546	0.0557766	0.544013	0.816142
k__Bacteria|p__Bacteroidetes|c__Bacteroidia|o__Bacteroidales|f__Bacteroidaceae|g__Bacteroides|s__Bacteroides_clarus	25.9804	28.8515	0.371801	0.0816594	0.563525	0.822532
k__Bacteria|p__Bacteroidetes|c__Bacteroidia|o__Bacteroidales|f__Bacteroidaceae|g__Bacteroides|s__Bacteroides_sp_CAG_144	33.3333	31.3725	0.254671	0.0887847	0.574396	0.822532
k__Bacteria|p__Firmicutes|c__Bacilli|o__Lactobacillales|f__Streptococcaceae|g__Streptococcus|s__Streptococcus_thermophilus	73.5294	73.6695	0.771221	0.218576	0.575176	0.822532
k__Bacteria|p__Firmicutes|c__Clostridia|o__Clostridiales|f__Peptostreptococcaceae|g__Romboutsia|s__Romboutsia_ilealis	81.8627	82.3529	-0.116121	-0.0544798	0.575772	0.822532
k__Bacteria|p__Actinobacteria|c__Actinobacteria|o__Micrococcales|f__Micrococcaceae|g__Rothia|s__Rothia_mucilaginosa	39.7059	42.2969	-0.0751298	-0.0204025	0.6088	0.850146
k__Bacteria|p__Bacteroidetes|c__Bacteroidia|o__Bacteroidales|f__Bacteroidaceae|g__Bacteroides|s__Bacteroides_cellulosilyticus	62.2549	59.944	-0.0624225	-0.0182395	0.612809	0.850146
k__Bacteria|p__Bacteroidetes|c__Bacteroidia|o__Bacteroidales|f__Bacteroidaceae|g__Bacteroides|s__Bacteroides_intestinalis	30.8824	28.8515	-0.300826	-0.0490436	0.610248	0.850146
k__Bacteria|p__Firmicutes|c__Negativicutes|o__Veillonellales|f__Veillonellaceae|g__Dialister|s__Dialister_invisus	38.2353	34.4538	-0.00117701	-0.000360777	0.615106	0.850146
k__Bacteria|p__Bacteroidetes|c__Bacteroidia|o__Bacteroidales|f__Bacteroidaceae|g__Bacteroides|s__Bacteroides_dorei	73.5294	73.3894	0.148506	0.0715872	0.631474	0.861807
k__Bacteria|p__Bacteroidetes|c__Bacteroidia|o__Bacteroidales|f__Tannerellaceae|g__Parabacteroides|s__Parabacteroides_goldsteinii	21.0784	23.5294	-0.404383	-0.0553631	0.638398	0.861807
k__Bacteria|p__Proteobacteria|c__Betaproteobacteria|o__Burkholderiales|f__Sutterellaceae|g__Sutterella|s__Sutterella_parvirubra	33.8235	35.5742	-0.784263	-0.0557195	0.638751	0.861807
k__Bacteria|p__Actinobacteria|c__Actinobacteria|o__Bifidobacteriales|f__Bifidobacteriaceae|g__Bifidobacterium|s__Bifidobacterium_bifidum	23.5294	36.3636	-1.30719	-0.331674	0.0489039	0.866217
k__Bacteria|p__Bacteroidetes|c__Bacteroidia|o__Bacteroidales|f__Bacteroidaceae|g__Bacteroides|s__Bacteroides_caccae	74.0196	78.1818	-0.434112	-0.199466	0.0418304	0.866217
k__Bacteria|p__Bacteroidetes|c__Bacteroidia|o__Bacteroidales|f__Bacteroidaceae|g__Bacteroides|s__Bacteroides_salyersiae	22.0588	34.5455	-0.825655	-0.207201	0.0400412	0.866217
k__Bacteria|p__Bacteroidetes|c__Bacteroidia|o__Bacteroidales|f__Rikenellaceae|g__Alistipes|s__Alistipes_onderdonkii	44.1176	29.0909	1.64033	0.213677	0.0614829	0.866217
k__Bacteria|p__Firmicutes|c__Bacilli|o__Lactobacillales|f__Streptococcaceae|g__Streptococcus|s__Streptococcus_salivarius	96.5686	96.3636	-1.05434	-0.326932	0.0206008	0.866217
k__Bacteria|p__Firmicutes|c__Clostridia|o__Clostridiales|f__Clostridiaceae|g__Clostridium|s__Clostridium_sp_CAG_167	38.2353	52.7273	-0.0390631	-0.0111777	0.0615066	0.866217
k__Bacteria|p__Firmicutes|c__Clostridia|o__Clostridiales|f__Eubacteriaceae|g__Eubacterium|s__Eubacterium_hallii	98.0392	98.1818	-0.0930826	-0.0882653	0.0561921	0.866217
k__Bacteria|p__Firmicutes|c__Clostridia|o__Clostridiales|f__Ruminococcaceae|g__Flavonifractor|s__Flavonifractor_sp_An100	25	36.3636	-2.46674	-0.562171	0.0422385	0.866217
k__Bacteria|p__Firmicutes|c__Firmicutes_unclassified|o__Firmicutes_unclassified|f__Firmicutes_unclassified|g__Firmicutes_unclassified|s__Firmicutes_bacterium_CAG_145	46.0784	34.5455	-0.522651	-0.114617	0.0554815	0.866217
k__Bacteria|p__Firmicutes|c__Clostridia|o__Clostridiales|f__Clostridiaceae|g__Clostridium|s__Clostridium_sp_CAG_167	38.2353	39.7759	-0.112257	-0.0311053	0.647543	0.866789
k__Bacteria|p__Bacteroidetes|c__Bacteroidia|o__Bacteroidales|f__Tannerellaceae|g__Parabacteroides|s__Parabacteroides_distasonis	90.1961	92.9972	0.326394	0.154003	0.666972	0.87452
k__Bacteria|p__Firmicutes|c__Bacilli|o__Lactobacillales|f__Streptococcaceae|g__Streptococcus|s__Streptococcus_parasanguinis	85.7843	85.4342	0.153812	0.0485667	0.668751	0.87452
k__Bacteria|p__Firmicutes|c__Negativicutes|o__Veillonellales|f__Veillonellaceae|g__Veillonella|s__Veillonella_parvula	52.9412	53.7815	0.3394	0.0795809	0.65998	0.87452
k__Bacteria|p__Bacteroidetes|c__Bacteroidia|o__Bacteroidales|f__Barnesiellaceae|g__Coprobacter|s__Coprobacter_secundus	53.9216	51.8207	-0.00267438	-0.00087792	0.684836	0.883192
k__Bacteria|p__Proteobacteria|c__Betaproteobacteria|o__Burkholderiales|f__Sutterellaceae|g__Parasutterella|s__Parasutterella_excrementihominis	77.451	80.6723	-0.00276869	-0.000909947	0.685772	0.883192
k__Bacteria|p__Bacteroidetes|c__Bacteroidia|o__Bacteroidales|f__Tannerellaceae|g__Parabacteroides|s__Parabacteroides_johnsonii	25	26.8908	-0.453779	-0.0642394	0.693966	0.887025
k__Bacteria|p__Firmicutes|c__Clostridia|o__Clostridiales|f__Lachnospiraceae|g__Lachnoclostridium|s__Clostridium_bolteae	50	52.381	-0.123394	-0.0154636	0.706976	0.89691
k__Bacteria|p__Firmicutes|c__Clostridia|o__Clostridiales|f__Clostridiaceae|g__Hungatella|s__Hungatella_hathewayi	29.1317	36.3636	1.68057	0.0986975	0.319159	0.897972
k__Archaea|p__Euryarchaeota|c__Methanobacteria|o__Methanobacteriales|f__Methanobacteriaceae|g__Methanobrevibacter|s__Methanobrevibacter_smithii	42.1569	52.7273	-0.598726	-0.200588	0.0939572	0.897991
k__Bacteria|p__Bacteroidetes|c__Bacteroidia|o__Bacteroidales|f__Odoribacteraceae|g__Butyricimonas|s__Butyricimonas_synergistica	70.098	74.5455	-0.703153	-0.354885	0.0793426	0.897991
k__Bacteria|p__Firmicutes|c__Bacilli|o__Lactobacillales|f__Streptococcaceae|g__Streptococcus|s__Streptococcus_thermophilus	73.5294	78.1818	-0.535069	-0.155781	0.100958	0.897991
k__Bacteria|p__Firmicutes|c__Clostridia|o__Clostridiales|f__Lachnospiraceae|g__Roseburia|s__Roseburia_sp_CAG_309	44.6078	54.5455	-0.510543	-0.163137	0.0804646	0.897991
k__Bacteria|p__Firmicutes|c__Clostridia|o__Clostridiales|f__Lachnospiraceae|g__Roseburia|s__Roseburia_sp_CAG_471	82.8431	90.9091	0.0765548	0.0173734	0.0987502	0.897991
k__Bacteria|p__Firmicutes|c__Clostridia|o__Clostridiales|f__Ruminococcaceae|g__Pseudoflavonifractor|s__Pseudoflavonifractor_sp_An184	23.0392	34.5455	-0.51297	-0.081671	0.0892598	0.897991
k__Bacteria|p__Firmicutes|c__Firmicutes_unclassified|o__Firmicutes_unclassified|f__Firmicutes_unclassified|g__Firmicutes_unclassified|s__Firmicutes_bacterium_CAG_170	37.2549	49.0909	-1.62113	-0.282105	0.0910795	0.897991
k__Bacteria|p__Firmicutes|c__Clostridia|o__Clostridiales|f__Ruminococcaceae|g__Flavonifractor|s__Flavonifractor_sp_An100	25	23.5294	-0.229768	-0.0474112	0.718838	0.905203
k__Bacteria|p__Proteobacteria|c__Gammaproteobacteria|o__Enterobacterales|f__Enterobacteriaceae|g__Escherichia|s__Escherichia_coli	65.8263	70.9091	-0.702342	-0.121714	0.327289	0.905498
k__Bacteria|p__Firmicutes|c__Clostridia|o__Clostridiales|f__Lachnospiraceae|g__Eisenbergiella|s__Eisenbergiella_tayi	42.2969	49.0909	0.190289	0.0186761	0.33383	0.905518
k__Bacteria|p__Firmicutes|c__Clostridia|o__Clostridiales|f__Lachnospiraceae|g__Roseburia|s__Roseburia_sp_CAG_182	41.4566	52.7273	0.190666	0.0311679	0.338205	0.905518
k__Bacteria|p__Actinobacteria|c__Actinobacteria|o__Bifidobacteriales|f__Bifidobacteriaceae|g__Bifidobacterium|s__Bifidobacterium_adolescentis	68.6275	70.9091	-0.735017	-0.340333	0.179165	0.908981
k__Bacteria|p__Actinobacteria|c__Coriobacteriia|o__Coriobacteriales|f__Coriobacteriaceae|g__Collinsella|s__Collinsella_aerofaciens	88.2353	98.1818	-0.199712	-0.164846	0.233224	0.908981
k__Bacteria|p__Actinobacteria|c__Coriobacteriia|o__Coriobacteriales|f__Coriobacteriaceae|g__Collinsella|s__Collinsella_stercoris	87.2549	94.5455	-0.0602296	-0.0329136	0.15334	0.908981
k__Bacteria|p__Bacteroidetes|c__Bacteroidia|o__Bacteroidales|f__Bacteroidaceae|g__Bacteroides|s__Bacteroides_clarus	25.9804	36.3636	-0.20429	-0.0443273	0.127024	0.908981
k__Bacteria|p__Bacteroidetes|c__Bacteroidia|o__Bacteroidales|f__Bacteroidaceae|g__Bacteroides|s__Bacteroides_finegoldii	22.0588	30.9091	0.0907062	0.0191523	0.230395	0.908981
k__Bacteria|p__Bacteroidetes|c__Bacteroidia|o__Bacteroidales|f__Bacteroidaceae|g__Bacteroides|s__Bacteroides_ovatus	86.2745	96.3636	-0.139001	-0.0571709	0.167201	0.908981
k__Bacteria|p__Bacteroidetes|c__Bacteroidia|o__Bacteroidales|f__Bacteroidaceae|g__Bacteroides|s__Bacteroides_sp_CAG_144	33.3333	43.6364	-0.263365	-0.0964115	0.222575	0.908981
k__Bacteria|p__Bacteroidetes|c__Bacteroidia|o__Bacteroidales|f__Bacteroidaceae|g__Bacteroides|s__Bacteroides_stercoris	40.1961	32.7273	0.481835	0.119526	0.25264	0.908981
k__Bacteria|p__Firmicutes|c__Clostridia|o__Clostridiales|f__Eubacteriaceae|g__Eubacterium|s__Eubacterium_sp_CAG_180	29.902	21.8182	0.388803	0.0823337	0.241737	0.908981
k__Bacteria|p__Firmicutes|c__Clostridia|o__Clostridiales|f__Lachnospiraceae|g__Eisenbergiella|s__Eisenbergiella_massiliensis	33.8235	25.4545	1.11022	0.188729	0.253894	0.908981
k__Bacteria|p__Firmicutes|c__Clostridia|o__Clostridiales|f__Lachnospiraceae|g__Lachnoclostridium|s__Clostridium_lavalense	50	40	1.34419	0.148429	0.247746	0.908981
k__Bacteria|p__Firmicutes|c__Clostridia|o__Clostridiales|f__Lachnospiraceae|g__Roseburia|s__Roseburia_hominis	96.5686	94.5455	-0.450074	-0.215034	0.191489	0.908981
k__Bacteria|p__Firmicutes|c__Clostridia|o__Clostridiales|f__Lachnospiraceae|g__Roseburia|s__Roseburia_sp_CAG_182	39.2157	52.7273	0.0722351	0.0148085	0.169867	0.908981
k__Bacteria|p__Firmicutes|c__Clostridia|o__Clostridiales|f__Ruminococcaceae|g__Agathobaculum|s__Agathobaculum_butyriciproducens	97.0588	100	0.275818	0.191827	0.191844	0.908981
k__Bacteria|p__Firmicutes|c__Clostridia|o__Clostridiales|f__Ruminococcaceae|g__Anaeromassilibacillus|s__Anaeromassilibacillus_sp_An250	74.0196	80	-0.144969	-0.0555108	0.161848	0.908981
k__Bacteria|p__Firmicutes|c__Clostridia|o__Clostridiales|f__Ruminococcaceae|g__Anaerotruncus|s__Anaerotruncus_colihominis	50.9804	38.1818	0.294277	0.0680024	0.230282	0.908981
k__Bacteria|p__Firmicutes|c__Clostridia|o__Clostridiales|f__Ruminococcaceae|g__Faecalibacterium|s__Faecalibacterium_prausnitzii	99.5098	100	-0.143321	-0.186307	0.20385	0.908981
k__Bacteria|p__Firmicutes|c__Erysipelotrichia|o__Erysipelotrichales|f__Erysipelotrichaceae|g__Holdemania|s__Holdemania_filiformis	70.098	76.3636	-0.177188	-0.0883392	0.225175	0.908981
k__Bacteria|p__Firmicutes|c__Firmicutes_unclassified|o__Firmicutes_unclassified|f__Firmicutes_unclassified|g__Firmicutes_unclassified|s__Firmicutes_bacterium_CAG_238	23.5294	32.7273	1.51542	0.134878	0.249742	0.908981
k__Bacteria|p__Firmicutes|c__Firmicutes_unclassified|o__Firmicutes_unclassified|f__Firmicutes_unclassified|g__Firmicutes_unclassified|s__Firmicutes_bacterium_CAG_83	85.2941	90.9091	-0.00894073	-0.00291475	0.247071	0.908981
k__Bacteria|p__Firmicutes|c__Firmicutes_unclassified|o__Firmicutes_unclassified|f__Firmicutes_unclassified|g__Firmicutes_unclassified|s__Firmicutes_bacterium_CAG_95	53.4314	65.4545	0.235261	0.0343388	0.233346	0.908981
k__Bacteria|p__Firmicutes|c__Negativicutes|o__Acidaminococcales|f__Acidaminococcaceae|g__Phascolarctobacterium|s__Phascolarctobacterium_faecium	46.0784	41.8182	1.21074	0.190377	0.258172	0.908981
k__Bacteria|p__Firmicutes|c__Negativicutes|o__Veillonellales|f__Veillonellaceae|g__Dialister|s__Dialister_invisus	38.2353	47.2727	-0.386049	-0.129946	0.187892	0.908981
k__Bacteria|p__Firmicutes|c__Negativicutes|o__Veillonellales|f__Veillonellaceae|g__Veillonella|s__Veillonella_infantium	33.3333	43.6364	-0.0422387	-0.00729749	0.186679	0.908981
k__Bacteria|p__Lentisphaerae|c__Lentisphaeria|o__Victivallales|f__Victivallaceae|g__Victivallis|s__Victivallis_vadensis	35.2941	27.2727	0.345697	0.0657185	0.209337	0.908981
k__Bacteria|p__Proteobacteria|c__Betaproteobacteria|o__Burkholderiales|f__Sutterellaceae|g__Parasutterella|s__Parasutterella_excrementihominis	77.451	85.4545	0.0320711	0.0128222	0.249251	0.908981
k__Bacteria|p__Proteobacteria|c__Betaproteobacteria|o__Burkholderiales|f__Sutterellaceae|g__Turicimonas|s__Turicimonas_muris	53.4314	65.4545	-0.10856	-0.0284792	0.224324	0.908981
k__Bacteria|p__Proteobacteria|c__Gammaproteobacteria|o__Pasteurellales|f__Pasteurellaceae|g__Haemophilus|s__Haemophilus_sp_HMSC71H05	34.8039	45.4545	0.183143	0.026686	0.226655	0.908981
k__Bacteria|p__Proteobacteria|c__Proteobacteria_unclassified|o__Proteobacteria_unclassified|f__Proteobacteria_unclassified|g__Proteobacteria_unclassified|s__Proteobacteria_bacterium_CAG_139	67.6471	76.3636	-0.604143	-0.167452	0.188578	0.908981
k__Bacteria|p__Actinobacteria|c__Actinobacteria|o__Bifidobacteriales|f__Bifidobacteriaceae|g__Bifidobacterium|s__Bifidobacterium_pseudocatenulatum	30.5322	23.6364	0.842971	0.120323	0.350785	0.909334
k__Bacteria|p__Actinobacteria|c__Coriobacteriia|o__Eggerthellales|f__Eggerthellaceae|g__Adlercreutzia|s__Adlercreutzia_equolifaciens	92.7171	89.0909	-0.208524	-0.126227	0.345379	0.909334
k__Bacteria|p__Firmicutes|c__Clostridia|o__Clostridiales|f__Ruminococcaceae|g__Ruminococcus|s__Ruminococcus_bromii	66.1064	76.3636	-0.106599	-0.0665286	0.356065	0.909334
k__Bacteria|p__Actinobacteria|c__Actinobacteria|o__Actinomycetales|f__Actinomycetaceae|g__Actinomyces|s__Actinomyces_sp_ICM47	33.8235	36.6947	0.087174	0.0265709	0.744497	0.910842
k__Bacteria|p__Bacteroidetes|c__Bacteroidia|o__Bacteroidales|f__Bacteroidaceae|g__Bacteroides|s__Bacteroides_faecis	26.4706	24.93	0.0696211	0.0175482	0.739359	0.910842
k__Bacteria|p__Firmicutes|c__Clostridia|o__Clostridiales|f__Peptostreptococcaceae|g__Intestinibacter|s__Intestinibacter_bartlettii	77.9412	79.8319	0.0596726	0.0231462	0.752806	0.910842
k__Bacteria|p__Firmicutes|c__Clostridia|o__Clostridiales|f__Ruminococcaceae|g__Anaeromassilibacillus|s__Anaeromassilibacillus_sp_An250	74.0196	75.07	0.289164	0.110718	0.755463	0.910842
k__Bacteria|p__Firmicutes|c__Clostridia|o__Clostridiales|f__Ruminococcaceae|g__Flavonifractor|s__Flavonifractor_plautii	91.1765	94.6779	0.168413	0.0502897	0.740527	0.910842
k__Bacteria|p__Firmicutes|c__Erysipelotrichia|o__Erysipelotrichales|f__Erysipelotrichaceae|g__Erysipelatoclostridium|s__Clostridium_spiroforme	40.6863	43.4174	0.267183	0.0880669	0.755184	0.910842
k__Bacteria|p__Actinobacteria|c__Actinobacteria|o__Bifidobacteriales|f__Bifidobacteriaceae|g__Bifidobacterium|s__Bifidobacterium_longum	90.1961	92.7273	-0.544796	-0.269274	0.277247	0.91872
k__Bacteria|p__Firmicutes|c__Clostridia|o__Clostridiales|f__Lachnospiraceae|g__Blautia|s__Blautia_obeum	96.5686	100	-0.337834	-0.251004	0.275643	0.91872
k__Bacteria|p__Firmicutes|c__Clostridia|o__Clostridiales|f__Lachnospiraceae|g__Dorea|s__Dorea_longicatena	95.098	98.1818	0.0158614	0.0152936	0.276076	0.91872
k__Bacteria|p__Bacteroidetes|c__Bacteroidia|o__Bacteroidales|f__Bacteroidaceae|g__Bacteroides|s__Bacteroides_vulgatus	84.8039	87.9552	0.0128458	0.00896004	0.801404	0.92006
k__Bacteria|p__Bacteroidetes|c__Bacteroidia|o__Bacteroidales|f__Barnesiellaceae|g__Coprobacter|s__Coprobacter_fastidiosus	69.1176	68.6275	-0.135085	-0.0493838	0.775348	0.92006
k__Bacteria|p__Firmicutes|c__Bacilli|o__Lactobacillales|f__Lactobacillaceae|g__Lactobacillus|s__Lactobacillus_rogosae	68.1373	68.0672	-0.218153	-0.0785422	0.807549	0.92006
k__Bacteria|p__Firmicutes|c__Bacilli|o__Lactobacillales|f__Streptococcaceae|g__Streptococcus|s__Streptococcus_sp_A12	32.3529	32.2129	0.297284	0.066065	0.778877	0.92006
k__Bacteria|p__Firmicutes|c__Clostridia|o__Clostridiales|f__Eubacteriaceae|g__Eubacterium|s__Eubacterium_sp_OM08_24	22.0588	21.5686	0.110246	0.0204919	0.799515	0.92006
k__Bacteria|p__Firmicutes|c__Clostridia|o__Clostridiales|f__Lachnospiraceae|g__Blautia|s__Ruminococcus_torques	90.1961	91.0364	0.121171	0.0721857	0.810986	0.92006
k__Bacteria|p__Firmicutes|c__Clostridia|o__Clostridiales|f__Oscillospiraceae|g__Oscillibacter|s__Oscillibacter_sp_57_20	88.7255	91.3165	-0.0774909	-0.0445634	0.811818	0.92006
k__Bacteria|p__Firmicutes|c__Clostridia|o__Clostridiales|f__Oscillospiraceae|g__Oscillibacter|s__Oscillibacter_sp_CAG_241	90.6863	91.8768	0.0429628	0.0159095	0.785072	0.92006
k__Bacteria|p__Firmicutes|c__Clostridia|o__Clostridiales|f__Ruminococcaceae|g__Ruminococcus|s__Ruminococcus_bicirculans	84.8039	80.9524	-0.0311237	-0.0145401	0.810128	0.92006
k__Bacteria|p__Actinobacteria|c__Actinobacteria|o__Bifidobacteriales|f__Bifidobacteriaceae|g__Bifidobacterium|s__Bifidobacterium_bifidum	29.1317	36.3636	-0.574168	-0.170387	0.366398	0.921548
k__Bacteria|p__Firmicutes|c__Clostridia|o__Clostridiales|f__Lachnospiraceae|g__Blautia|s__Blautia_obeum	96.5686	99.4398	-0.0199568	-0.0134518	0.821573	0.92495
k__Bacteria|p__Actinobacteria|c__Actinobacteria|o__Bifidobacteriales|f__Bifidobacteriaceae|g__Bifidobacterium|s__Bifidobacterium_animalis	40.056	45.4545	-0.28273	-0.0583234	0.386237	0.93771
k__Bacteria|p__Actinobacteria|c__Coriobacteriia|o__Coriobacteriales|f__Coriobacteriaceae|g__Enorma|s__Enorma_massiliensis	46.7787	52.7273	0.0613006	0.00762379	0.401524	0.93771
k__Bacteria|p__Bacteroidetes|c__Bacteroidia|o__Bacteroidales|f__Bacteroidaceae|g__Bacteroides|s__Bacteroides_finegoldii	24.93	30.9091	0.147242	0.0293377	0.397839	0.93771
k__Bacteria|p__Bacteroidetes|c__Bacteroidia|o__Bacteroidales|f__Prevotellaceae|g__Prevotella|s__Prevotella_copri	39.2157	38.1818	1.01914	0.247207	0.406718	0.93771
k__Bacteria|p__Firmicutes|c__Clostridia|o__Clostridiales|f__Ruminococcaceae|g__Harryflintia|s__Harryflintia_acetispora	22.1289	25.4545	-0.314064	-0.0476763	0.387047	0.93771
k__Bacteria|p__Firmicutes|c__Clostridia|o__Clostridiales|f__Ruminococcaceae|g__Ruminococcaceae_unclassified|s__Ruminococcaceae_bacterium_D16	56.0224	61.8182	0.315797	0.0551407	0.406691	0.93771
k__Bacteria|p__Actinobacteria|c__Actinobacteria|o__Micrococcales|f__Micrococcaceae|g__Rothia|s__Rothia_mucilaginosa	39.7059	34.5455	0.756117	0.167316	0.303812	0.945928
k__Bacteria|p__Bacteroidetes|c__Bacteroidia|o__Bacteroidales|f__Bacteroidaceae|g__Bacteroides|s__Bacteroides_nordii	28.4314	34.5455	-0.451392	-0.0927184	0.309997	0.945928
k__Bacteria|p__Bacteroidetes|c__Bacteroidia|o__Bacteroidales|f__Rikenellaceae|g__Alistipes|s__Alistipes_shahii	83.3333	89.0909	-0.222665	-0.141206	0.3111	0.945928
k__Bacteria|p__Firmicutes|c__Clostridia|o__Clostridiales|f__Clostridiales_unclassified|g__Lawsonibacter|s__Lawsonibacter_asaccharolyticus	98.0392	92.7273	0.327593	0.197715	0.313444	0.945928
k__Bacteria|p__Firmicutes|c__Clostridia|o__Clostridiales|f__Lachnospiraceae|g__Dorea|s__Dorea_formicigenerans	96.5686	96.3636	-0.137672	-0.154437	0.297646	0.945928
k__Bacteria|p__Proteobacteria|c__Betaproteobacteria|o__Burkholderiales|f__Sutterellaceae|g__Turicimonas|s__Turicimonas_muris	53.4314	54.0616	-0.538468	-0.0849083	0.856548	0.957981
k__Bacteria|p__Actinobacteria|c__Coriobacteriia|o__Coriobacteriales|f__Coriobacteriaceae|g__Collinsella|s__Collinsella_stercoris	87.2549	91.0364	0.0759201	0.0236084	0.869395	0.964178
k__Bacteria|p__Bacteroidetes|c__Bacteroidia|o__Bacteroidales|f__Rikenellaceae|g__Alistipes|s__Alistipes_onderdonkii	44.1176	42.2969	-0.683222	-0.0847199	0.873432	0.964178
k__Bacteria|p__Bacteroidetes|c__Bacteroidia|o__Bacteroidales|f__Bacteroidaceae|g__Bacteroides|s__Bacteroides_massiliensis	36.2745	36.4146	0.0713333	0.0241945	0.886805	0.965039
k__Bacteria|p__Firmicutes|c__Clostridia|o__Clostridiales|f__Clostridiales_unclassified|g__Intestinimonas|s__Intestinimonas_butyriciproducens	81.8627	85.1541	0.321685	0.0612942	0.891242	0.965039
k__Bacteria|p__Firmicutes|c__Clostridia|o__Clostridiales|f__Lachnospiraceae|g__Coprococcus|s__Coprococcus_eutactus	64.2157	67.2269	0.309873	0.121943	0.885163	0.965039
k__Bacteria|p__Actinobacteria|c__Actinobacteria|o__Actinomycetales|f__Actinomycetaceae|g__Actinomyces|s__Actinomyces_odontolyticus	32.493	27.2727	-0.0723776	-0.014975	0.508592	0.971843
k__Bacteria|p__Actinobacteria|c__Actinobacteria|o__Actinomycetales|f__Actinomycetaceae|g__Actinomyces|s__Actinomyces_sp_ICM47	36.6947	38.1818	-0.235377	-0.0735919	0.715764	0.971843
k__Bacteria|p__Actinobacteria|c__Actinobacteria|o__Bifidobacteriales|f__Bifidobacteriaceae|g__Bifidobacterium|s__Bifidobacterium_adolescentis	78.1513	70.9091	-0.21963	-0.101077	0.893886	0.971843
k__Bacteria|p__Actinobacteria|c__Actinobacteria|o__Bifidobacteriales|f__Bifidobacteriaceae|g__Bifidobacterium|s__Bifidobacterium_longum	88.2353	92.7273	-0.347628	-0.190818	0.496973	0.971843
k__Bacteria|p__Actinobacteria|c__Coriobacteriia|o__Coriobacteriales|f__Coriobacteriaceae|g__Collinsella|s__Collinsella_aerofaciens	88.7955	98.1818	-0.179124	-0.169794	0.463015	0.971843
k__Bacteria|p__Actinobacteria|c__Coriobacteriia|o__Coriobacteriales|f__Coriobacteriaceae|g__Collinsella|s__Collinsella_intestinalis	68.9076	61.8182	-2.63035	-0.481798	0.879557	0.971843
k__Bacteria|p__Actinobacteria|c__Coriobacteriia|o__Eggerthellales|f__Eggerthellaceae|g__Asaccharobacter|s__Asaccharobacter_celatus	91.8768	89.0909	-0.0925231	-0.0598108	0.666642	0.971843
k__Bacteria|p__Actinobacteria|c__Coriobacteriia|o__Eggerthellales|f__Eggerthellaceae|g__Eggerthella|s__Eggerthella_lenta	62.7451	61.8182	-0.0433572	-0.0114597	0.880809	0.971843
k__Bacteria|p__Actinobacteria|c__Coriobacteriia|o__Eggerthellales|f__Eggerthellaceae|g__Enterorhabdus|s__Enterorhabdus_caecimuris	68.6275	72.7273	-0.059843	-0.0313147	0.649122	0.971843
k__Bacteria|p__Actinobacteria|c__Coriobacteriia|o__Eggerthellales|f__Eggerthellaceae|g__Gordonibacter|s__Gordonibacter_pamelaeae	86.2745	90.9091	0.0294502	0.0145498	0.78782	0.971843
k__Bacteria|p__Actinobacteria|c__Coriobacteriia|o__Eggerthellales|f__Eggerthellaceae|g__Slackia|s__Slackia_isoflavoniconvertens	36.1345	36.3636	0.273488	0.0691559	0.717849	0.971843
k__Bacteria|p__Bacteroidetes|c__Bacteroidia|o__Bacteroidales|f__Bacteroidaceae|g__Bacteroides|s__Bacteroides_cellulosilyticus	59.944	60	0.0287374	0.00851037	0.598698	0.971843
k__Bacteria|p__Bacteroidetes|c__Bacteroidia|o__Bacteroidales|f__Bacteroidaceae|g__Bacteroides|s__Bacteroides_dorei	73.3894	78.1818	0.0695501	0.0321988	0.630455	0.971843
k__Bacteria|p__Bacteroidetes|c__Bacteroidia|o__Bacteroidales|f__Bacteroidaceae|g__Bacteroides|s__Bacteroides_eggerthii	24.3697	25.4545	-0.0908295	-0.0166581	0.907635	0.971843
k__Bacteria|p__Bacteroidetes|c__Bacteroidia|o__Bacteroidales|f__Bacteroidaceae|g__Bacteroides|s__Bacteroides_faecis	24.93	27.2727	-0.0174297	-0.00426841	0.835811	0.971843
k__Bacteria|p__Bacteroidetes|c__Bacteroidia|o__Bacteroidales|f__Bacteroidaceae|g__Bacteroides|s__Bacteroides_galacturonicus	47.619	52.7273	0.612159	0.111072	0.819644	0.971843
k__Bacteria|p__Bacteroidetes|c__Bacteroidia|o__Bacteroidales|f__Bacteroidaceae|g__Bacteroides|s__Bacteroides_intestinalis	28.8515	30.9091	-0.369388	-0.0693325	0.523359	0.971843
k__Bacteria|p__Bacteroidetes|c__Bacteroidia|o__Bacteroidales|f__Bacteroidaceae|g__Bacteroides|s__Bacteroides_massiliensis	36.4146	30.9091	0.0954122	0.0303116	0.56427	0.971843
k__Bacteria|p__Bacteroidetes|c__Bacteroidia|o__Bacteroidales|f__Bacteroidaceae|g__Bacteroides|s__Bacteroides_ovatus	92.1569	96.3636	0.244704	0.10214	0.618744	0.971843
k__Bacteria|p__Bacteroidetes|c__Bacteroidia|o__Bacteroidales|f__Bacteroidaceae|g__Bacteroides|s__Bacteroides_uniformis	96.3585	100	-0.160053	-0.128872	0.566669	0.971843
k__Bacteria|p__Bacteroidetes|c__Bacteroidia|o__Bacteroidales|f__Bacteroidaceae|g__Bacteroides|s__Bacteroides_vulgatus	87.9552	87.2727	-0.147489	-0.107425	0.577506	0.971843
k__Bacteria|p__Bacteroidetes|c__Bacteroidia|o__Bacteroidales|f__Bacteroidaceae|g__Bacteroides|s__Bacteroides_xylanisolvens	78.7115	83.6364	0.22098	0.0748791	0.6565	0.971843
k__Bacteria|p__Bacteroidetes|c__Bacteroidia|o__Bacteroidales|f__Barnesiellaceae|g__Coprobacter|s__Coprobacter_fastidiosus	68.6275	72.7273	0.552717	0.172123	0.435203	0.971843
k__Bacteria|p__Bacteroidetes|c__Bacteroidia|o__Bacteroidales|f__Barnesiellaceae|g__Coprobacter|s__Coprobacter_secundus	51.8207	56.3636	0.260097	0.0776896	0.888371	0.971843
k__Bacteria|p__Bacteroidetes|c__Bacteroidia|o__Bacteroidales|f__Odoribacteraceae|g__Odoribacter|s__Odoribacter_splanchnicus	94.1176	90.9091	0.0722645	0.0748303	0.684932	0.971843
k__Bacteria|p__Bacteroidetes|c__Bacteroidia|o__Bacteroidales|f__Prevotellaceae|g__Paraprevotella|s__Paraprevotella_clara	25.7703	27.2727	-0.121733	-0.0259715	0.913298	0.971843
k__Bacteria|p__Bacteroidetes|c__Bacteroidia|o__Bacteroidales|f__Prevotellaceae|g__Paraprevotella|s__Paraprevotella_xylaniphila	26.3305	29.0909	0.167708	0.0438697	0.811668	0.971843
k__Bacteria|p__Bacteroidetes|c__Bacteroidia|o__Bacteroidales|f__Rikenellaceae|g__Alistipes|s__Alistipes_finegoldii	95.5182	96.3636	-0.0789571	-0.0304517	0.451435	0.971843
k__Bacteria|p__Bacteroidetes|c__Bacteroidia|o__Bacteroidales|f__Rikenellaceae|g__Alistipes|s__Alistipes_indistinctus	67.2269	67.2727	0.305482	0.0750076	0.69371	0.971843
k__Bacteria|p__Bacteroidetes|c__Bacteroidia|o__Bacteroidales|f__Rikenellaceae|g__Alistipes|s__Alistipes_shahii	87.395	89.0909	-0.0260355	-0.0139804	0.514771	0.971843
k__Bacteria|p__Bacteroidetes|c__Bacteroidia|o__Bacteroidales|f__Tannerellaceae|g__Parabacteroides|s__Parabacteroides_distasonis	92.9972	87.2727	0.179893	0.114922	0.486059	0.971843
k__Bacteria|p__Bacteroidetes|c__Bacteroidia|o__Bacteroidales|f__Tannerellaceae|g__Parabacteroides|s__Parabacteroides_johnsonii	26.8908	25.4545	0.636857	0.0765101	0.770149	0.971843
k__Bacteria|p__Firmicutes|c__Bacilli|o__Lactobacillales|f__Lactobacillaceae|g__Lactobacillus|s__Lactobacillus_rogosae	68.0672	78.1818	0.261601	0.0863214	0.794535	0.971843
k__Bacteria|p__Firmicutes|c__Bacilli|o__Lactobacillales|f__Streptococcaceae|g__Lactococcus|s__Lactococcus_lactis	31.6527	32.7273	0.326594	0.0523409	0.881214	0.971843
k__Bacteria|p__Firmicutes|c__Bacilli|o__Lactobacillales|f__Streptococcaceae|g__Streptococcus|s__Streptococcus_australis	24.3697	23.6364	-0.980379	-0.219658	0.904734	0.971843
k__Bacteria|p__Firmicutes|c__Bacilli|o__Lactobacillales|f__Streptococcaceae|g__Streptococcus|s__Streptococcus_mitis	46.2185	41.8182	-0.44934	-0.14304	0.856172	0.971843
k__Bacteria|p__Firmicutes|c__Bacilli|o__Lactobacillales|f__Streptococcaceae|g__Streptococcus|s__Streptococcus_parasanguinis	85.4342	87.2727	-0.5171	-0.159049	0.765807	0.971843
k__Bacteria|p__Firmicutes|c__Clostridia|o__Clostridiales|f__Clostridiales_unclassified|g__Intestinimonas|s__Intestinimonas_butyriciproducens	85.1541	90.9091	0.574851	0.0821704	0.564073	0.971843
k__Bacteria|p__Firmicutes|c__Clostridia|o__Clostridiales|f__Clostridiales_unclassified|g__Lawsonibacter|s__Lawsonibacter_asaccharolyticus	97.1989	92.7273	-0.061353	-0.0395776	0.488441	0.971843
k__Bacteria|p__Firmicutes|c__Clostridia|o__Clostridiales|f__Eubacteriaceae|g__Eubacterium|s__Eubacterium_eligens	93.2773	94.5455	-0.0832903	-0.0491371	0.503399	0.971843
k__Bacteria|p__Firmicutes|c__Clostridia|o__Clostridiales|f__Eubacteriaceae|g__Eubacterium|s__Eubacterium_hallii	99.1597	98.1818	0.140276	0.143945	0.795083	0.971843
k__Bacteria|p__Firmicutes|c__Clostridia|o__Clostridiales|f__Eubacteriaceae|g__Eubacterium|s__Eubacterium_sp_CAG_180	25.2101	21.8182	0.180126	0.036933	0.581275	0.971843
k__Bacteria|p__Firmicutes|c__Clostridia|o__Clostridiales|f__Eubacteriaceae|g__Eubacterium|s__Eubacterium_sp_CAG_251	26.8908	27.2727	-0.597659	-0.19827	0.818911	0.971843
k__Bacteria|p__Firmicutes|c__Clostridia|o__Clostridiales|f__Eubacteriaceae|g__Eubacterium|s__Eubacterium_sp_CAG_274	33.0532	32.7273	-0.600902	-0.184167	0.871157	0.971843
k__Bacteria|p__Firmicutes|c__Clostridia|o__Clostridiales|f__Eubacteriaceae|g__Eubacterium|s__Eubacterium_sp_CAG_38	79.5518	83.6364	-0.102992	-0.0330518	0.793818	0.971843
k__Bacteria|p__Firmicutes|c__Clostridia|o__Clostridiales|f__Eubacteriaceae|g__Eubacterium|s__Eubacterium_ventriosum	75.3501	78.1818	0.507391	0.144823	0.817821	0.971843
k__Bacteria|p__Firmicutes|c__Clostridia|o__Clostridiales|f__Lachnospiraceae|g__Blautia|s__Blautia_hydrogenotrophica	27.1709	27.2727	1.14898	0.160017	0.815854	0.971843
k__Bacteria|p__Firmicutes|c__Clostridia|o__Clostridiales|f__Lachnospiraceae|g__Blautia|s__Ruminococcus_gnavus	44.2577	40	-1.28489	-0.212449	0.86729	0.971843
k__Bacteria|p__Firmicutes|c__Clostridia|o__Clostridiales|f__Lachnospiraceae|g__Blautia|s__Ruminococcus_torques	91.0364	89.0909	-0.0101221	-0.00651499	0.45274	0.971843
k__Bacteria|p__Firmicutes|c__Clostridia|o__Clostridiales|f__Lachnospiraceae|g__Coprococcus|s__Coprococcus_eutactus	67.2269	63.6364	0.43904	0.155641	0.563122	0.971843
k__Bacteria|p__Firmicutes|c__Clostridia|o__Clostridiales|f__Lachnospiraceae|g__Dorea|s__Dorea_formicigenerans	99.7199	96.3636	0.0900278	0.0803607	0.895476	0.971843
k__Bacteria|p__Firmicutes|c__Clostridia|o__Clostridiales|f__Lachnospiraceae|g__Dorea|s__Dorea_longicatena	97.7591	98.1818	0.119628	0.131815	0.753635	0.971843
k__Bacteria|p__Firmicutes|c__Clostridia|o__Clostridiales|f__Lachnospiraceae|g__Eisenbergiella|s__Eisenbergiella_massiliensis	29.4118	25.4545	0.930844	0.0803694	0.692097	0.971843
k__Bacteria|p__Firmicutes|c__Clostridia|o__Clostridiales|f__Lachnospiraceae|g__Lachnoclostridium|s__Clostridium_bolteae	52.381	49.0909	0.129623	0.0155064	0.877471	0.971843
k__Bacteria|p__Firmicutes|c__Clostridia|o__Clostridiales|f__Lachnospiraceae|g__Lachnoclostridium|s__Clostridium_citroniae	68.0672	63.6364	-0.692137	-0.222272	0.757422	0.971843
k__Bacteria|p__Firmicutes|c__Clostridia|o__Clostridiales|f__Lachnospiraceae|g__Lachnoclostridium|s__Clostridium_lavalense	43.4174	40	0.156853	0.030747	0.908247	0.971843
k__Bacteria|p__Firmicutes|c__Clostridia|o__Clostridiales|f__Lachnospiraceae|g__Lachnoclostridium|s__Clostridium_symbiosum	26.8908	29.0909	0.716501	0.0800455	0.814046	0.971843
k__Bacteria|p__Firmicutes|c__Clostridia|o__Clostridiales|f__Lachnospiraceae|g__Roseburia|s__Roseburia_faecis	78.7115	90.9091	0.48178	0.200622	0.90668	0.971843
k__Bacteria|p__Firmicutes|c__Clostridia|o__Clostridiales|f__Lachnospiraceae|g__Roseburia|s__Roseburia_hominis	95.5182	94.5455	-0.257713	-0.105111	0.558448	0.971843
k__Bacteria|p__Firmicutes|c__Clostridia|o__Clostridiales|f__Lachnospiraceae|g__Roseburia|s__Roseburia_intestinalis	78.4314	87.2727	-0.107789	-0.0435197	0.439702	0.971843
k__Bacteria|p__Firmicutes|c__Clostridia|o__Clostridiales|f__Lachnospiraceae|g__Roseburia|s__Roseburia_inulinivorans	97.7591	96.3636	0.0461146	0.0229641	0.764283	0.971843
k__Bacteria|p__Firmicutes|c__Clostridia|o__Clostridiales|f__Oscillospiraceae|g__Oscillibacter|s__Oscillibacter_sp_57_20	91.3165	87.2727	-0.101974	-0.0597893	0.821401	0.971843
k__Bacteria|p__Firmicutes|c__Clostridia|o__Clostridiales|f__Oscillospiraceae|g__Oscillibacter|s__Oscillibacter_sp_CAG_241	91.8768	90.9091	-0.370628	-0.138433	0.746187	0.971843
k__Bacteria|p__Firmicutes|c__Clostridia|o__Clostridiales|f__Peptostreptococcaceae|g__Intestinibacter|s__Intestinibacter_bartlettii	79.8319	76.3636	-0.0610709	-0.0223029	0.611252	0.971843
k__Bacteria|p__Firmicutes|c__Clostridia|o__Clostridiales|f__Peptostreptococcaceae|g__Romboutsia|s__Romboutsia_ilealis	82.3529	80	-0.301908	-0.149779	0.714819	0.971843
k__Bacteria|p__Firmicutes|c__Clostridia|o__Clostridiales|f__Ruminococcaceae|g__Faecalibacterium|s__Faecalibacterium_prausnitzii	100	100	0.0458878	0.0625434	0.875305	0.971843
k__Bacteria|p__Firmicutes|c__Clostridia|o__Clostridiales|f__Ruminococcaceae|g__Gemmiger|s__Gemmiger_formicilis	98.3193	98.1818	0.160163	0.113751	0.870034	0.971843
k__Bacteria|p__Firmicutes|c__Clostridia|o__Clostridiales|f__Ruminococcaceae|g__Pseudoflavonifractor|s__Pseudoflavonifractor_capillosus	31.3725	30.9091	-0.661535	-0.146098	0.788273	0.971843
k__Bacteria|p__Firmicutes|c__Clostridia|o__Clostridiales|f__Ruminococcaceae|g__Ruminococcus|s__Ruminococcus_bicirculans	80.9524	76.3636	0.163013	0.0715366	0.736096	0.971843
k__Bacteria|p__Firmicutes|c__Clostridia|o__Clostridiales|f__Ruminococcaceae|g__Ruminococcus|s__Ruminococcus_callidus	43.9776	40	-0.185641	-0.0567136	0.763359	0.971843
k__Bacteria|p__Firmicutes|c__Clostridia|o__Clostridiales|f__Ruminococcaceae|g__Ruminococcus|s__Ruminococcus_lactaris	60.7843	63.6364	-0.0434318	-0.0217279	0.678152	0.971843
k__Bacteria|p__Firmicutes|c__Clostridia|o__Clostridiales|f__Ruminococcaceae|g__Ruthenibacterium|s__Ruthenibacterium_lactatiformans	99.1597	100	0.108911	0.0241377	0.613248	0.971843
k__Bacteria|p__Firmicutes|c__Erysipelotrichia|o__Erysipelotrichales|f__Erysipelotrichaceae|g__Erysipelatoclostridium|s__Clostridium_innocuum	40.8964	43.6364	0.717261	0.0668642	0.5376	0.971843
k__Bacteria|p__Firmicutes|c__Erysipelotrichia|o__Erysipelotrichales|f__Erysipelotrichaceae|g__Erysipelatoclostridium|s__Clostridium_spiroforme	43.4174	40	0.224165	0.0724583	0.634679	0.971843
k__Bacteria|p__Firmicutes|c__Erysipelotrichia|o__Erysipelotrichales|f__Erysipelotrichaceae|g__Holdemanella|s__Holdemanella_biformis	35.5742	38.1818	0.0795551	0.0226214	0.846066	0.971843
k__Bacteria|p__Firmicutes|c__Firmicutes_unclassified|o__Firmicutes_unclassified|f__Firmicutes_unclassified|g__Firmicutes_unclassified|s__Firmicutes_bacterium_CAG_83	92.437	90.9091	0.16371	0.059864	0.743896	0.971843
k__Bacteria|p__Firmicutes|c__Firmicutes_unclassified|o__Firmicutes_unclassified|f__Firmicutes_unclassified|g__Firmicutes_unclassified|s__Firmicutes_bacterium_CAG_95	54.0616	65.4545	0.614972	0.117237	0.455103	0.971843
k__Bacteria|p__Firmicutes|c__Negativicutes|o__Veillonellales|f__Veillonellaceae|g__Veillonella|s__Veillonella_atypica	39.7759	43.6364	0.461658	0.0908417	0.594729	0.971843
k__Bacteria|p__Firmicutes|c__Negativicutes|o__Veillonellales|f__Veillonellaceae|g__Veillonella|s__Veillonella_dispar	48.1793	52.7273	0.124669	0.0325907	0.885644	0.971843
k__Bacteria|p__Firmicutes|c__Negativicutes|o__Veillonellales|f__Veillonellaceae|g__Veillonella|s__Veillonella_infantium	38.9356	43.6364	-0.164035	-0.0443332	0.734092	0.971843
k__Bacteria|p__Firmicutes|c__Negativicutes|o__Veillonellales|f__Veillonellaceae|g__Veillonella|s__Veillonella_parvula	53.7815	50.9091	0.653077	0.136216	0.72179	0.971843
k__Bacteria|p__Firmicutes|c__Negativicutes|o__Veillonellales|f__Veillonellaceae|g__Veillonella|s__Veillonella_rogosae	25.4902	21.8182	0.374233	0.0799736	0.532131	0.971843
k__Bacteria|p__Lentisphaerae|c__Lentisphaeria|o__Victivallales|f__Victivallaceae|g__Victivallis|s__Victivallis_vadensis	31.0924	27.2727	0.00235679	0.000413784	0.56187	0.971843
k__Bacteria|p__Proteobacteria|c__Gammaproteobacteria|o__Pasteurellales|f__Pasteurellaceae|g__Haemophilus|s__Haemophilus_sp_HMSC71H05	37.2549	45.4545	0.0672673	0.0152642	0.474022	0.971843
k__Bacteria|p__Bacteroidetes|c__Bacteroidia|o__Bacteroidales|f__Rikenellaceae|g__Alistipes|s__Alistipes_putredinis	87.9552	92.7273	0.0539492	0.0447923	0.948556	0.971966
k__Bacteria|p__Firmicutes|c__Clostridia|o__Clostridiales|f__Clostridiaceae|g__Clostridium|s__Clostridium_bolteae_CAG_59	26.3305	23.6364	0.665081	0.0671	0.939624	0.971966
k__Bacteria|p__Firmicutes|c__Clostridia|o__Clostridiales|f__Clostridiales_unclassified|g__Monoglobus|s__Monoglobus_pectinilyticus	27.7311	25.4545	-0.540833	-0.146336	0.951869	0.971966
k__Bacteria|p__Firmicutes|c__Clostridia|o__Clostridiales|f__Lachnospiraceae|g__Coprococcus|s__Coprococcus_catus	94.3978	87.2727	0.056423	0.0512803	0.9544	0.971966
k__Bacteria|p__Firmicutes|c__Clostridia|o__Clostridiales|f__Lachnospiraceae|g__Lachnospira|s__Lachnospira_pectinoschiza	71.9888	78.1818	0.33303	0.15365	0.929496	0.971966
k__Bacteria|p__Firmicutes|c__Erysipelotrichia|o__Erysipelotrichales|f__Erysipelotrichaceae|g__Turicibacter|s__Turicibacter_sanguinis	57.423	52.7273	-0.741064	-0.282976	0.940836	0.971966
k__Bacteria|p__Proteobacteria|c__Deltaproteobacteria|o__Desulfovibrionales|f__Desulfovibrionaceae|g__Desulfovibrio|s__Desulfovibrio_piger	22.6891	23.6364	0.0609176	0.0176046	0.927467	0.971966
k__Bacteria|p__Bacteroidetes|c__Bacteroidia|o__Bacteroidales|f__Prevotellaceae|g__Paraprevotella|s__Paraprevotella_xylaniphila	26.9608	26.3305	0.161334	0.0435931	0.920632	0.972296
k__Bacteria|p__Firmicutes|c__Bacilli|o__Lactobacillales|f__Streptococcaceae|g__Streptococcus|s__Streptococcus_mitis	46.5686	46.2185	0.405705	0.0958332	0.906483	0.972296
k__Bacteria|p__Firmicutes|c__Clostridia|o__Clostridiales|f__Lachnospiraceae|g__Blautia|s__Blautia_hydrogenotrophica	27.451	27.1709	0.459477	0.0794918	0.920821	0.972296
k__Bacteria|p__Firmicutes|c__Erysipelotrichia|o__Erysipelotrichales|f__Erysipelotrichaceae|g__Erysipelatoclostridium|s__Clostridium_innocuum	41.1765	40.8964	-0.465049	-0.0496303	0.917031	0.972296
k__Bacteria|p__Firmicutes|c__Clostridia|o__Clostridiales|f__Ruminococcaceae|g__Ruminococcaceae_unclassified|s__Eubacterium_siraeum	79.2717	72.7273	-0.503105	-0.170568	0.969278	0.97446
k__Bacteria|p__Firmicutes|c__Negativicutes|o__Veillonellales|f__Veillonellaceae|g__Veillonella|s__Veillonella_sp_T11011_6	26.3305	29.0909	0.177505	0.0349208	0.970087	0.97446
k__Bacteria|p__Proteobacteria|c__Betaproteobacteria|o__Burkholderiales|f__Sutterellaceae|g__Sutterella|s__Sutterella_parvirubra	35.5742	34.5455	0.992236	0.0571234	0.97446	0.97446
k__Bacteria|p__Bacteroidetes|c__Bacteroidia|o__Bacteroidales|f__Prevotellaceae|g__Paraprevotella|s__Paraprevotella_clara	26.4706	25.7703	-0.528093	-0.102094	0.93567	0.981876
k__Bacteria|p__Actinobacteria|c__Coriobacteriia|o__Eggerthellales|f__Eggerthellaceae|g__Gordonibacter|s__Gordonibacter_pamelaeae	91.6667	90.9091	0.4211	0.195181	0.3586	0.991739
k__Bacteria|p__Bacteroidetes|c__Bacteroidia|o__Bacteroidales|f__Bacteroidaceae|g__Bacteroides|s__Bacteroides_galacturonicus	53.9216	52.7273	0.809441	0.171304	0.36314	0.991739
k__Bacteria|p__Firmicutes|c__Clostridia|o__Clostridiales|f__Clostridiaceae|g__Clostridium|s__Clostridium_sp_CAG_253	28.4314	32.7273	-0.520642	-0.116244	0.360796	0.991739
k__Bacteria|p__Firmicutes|c__Clostridia|o__Clostridiales|f__Eubacteriaceae|g__Eubacterium|s__Eubacterium_ventriosum	75	78.1818	-0.421065	-0.222861	0.363833	0.991739
k__Bacteria|p__Firmicutes|c__Clostridia|o__Clostridiales|f__Ruminococcaceae|g__Ruminococcaceae_unclassified|s__Ruminococcaceae_bacterium_D5	52.9412	56.3636	-0.727475	-0.233923	0.342109	0.991739
k__Bacteria|p__Firmicutes|c__Negativicutes|o__Veillonellales|f__Veillonellaceae|g__Veillonella|s__Veillonella_sp_T11011_6	20.5882	29.0909	0.116212	0.0200173	0.355458	0.991739
k__Bacteria|p__Firmicutes|c__Clostridia|o__Clostridiales|f__Lachnospiraceae|g__Coprococcus|s__Coprococcus_catus	92.1569	94.3978	-0.0405348	-0.0380162	0.953361	0.994303
k__Bacteria|p__Actinobacteria|c__Coriobacteriia|o__Eggerthellales|f__Eggerthellaceae|g__Enterorhabdus|s__Enterorhabdus_caecimuris	63.2353	68.6275	0.584166	0.149852	0.975569	0.998265
k__Bacteria|p__Bacteroidetes|c__Bacteroidia|o__Bacteroidales|f__Bacteroidaceae|g__Bacteroides|s__Bacteroides_caccae	74.0196	75.9104	0.235376	0.100093	0.9963	0.998265
k__Bacteria|p__Firmicutes|c__Clostridia|o__Clostridiales|f__Lachnospiraceae|g__Lachnospira|s__Lachnospira_pectinoschiza	74.0196	71.9888	-0.0512013	-0.0252895	0.98647	0.998265
k__Bacteria|p__Firmicutes|c__Clostridia|o__Clostridiales|f__Lachnospiraceae|g__Roseburia|s__Roseburia_faecis	83.3333	78.7115	-0.206243	-0.0950389	0.998265	0.998265
k__Bacteria|p__Firmicutes|c__Clostridia|o__Clostridiales|f__Lachnospiraceae|g__Roseburia|s__Roseburia_inulinivorans	94.6078	97.7591	-0.0844093	-0.0440597	0.967606	0.998265
k__Bacteria|p__Firmicutes|c__Clostridia|o__Clostridiales|f__Ruminococcaceae|g__Anaerotruncus|s__Anaerotruncus_colihominis	50.9804	51.5406	0.18279	0.043251	0.994029	0.998265
k__Bacteria|p__Firmicutes|c__Clostridia|o__Clostridiales|f__Ruminococcaceae|g__Pseudoflavonifractor|s__Pseudoflavonifractor_capillosus	31.8627	31.3725	-0.117898	-0.0296322	0.996069	0.998265
k__Bacteria|p__Actinobacteria|c__Actinobacteria|o__Actinomycetales|f__Actinomycetaceae|g__Actinomyces|s__Actinomyces_odontolyticus	27.9412	27.2727	-0.135247	-0.0319465	0.97951	0.998905
k__Bacteria|p__Actinobacteria|c__Actinobacteria|o__Actinomycetales|f__Actinomycetaceae|g__Actinomyces|s__Actinomyces_sp_ICM47	33.8235	38.1818	-0.148203	-0.048945	0.670969	0.998905
k__Bacteria|p__Actinobacteria|c__Actinobacteria|o__Bifidobacteriales|f__Bifidobacteriaceae|g__Bifidobacterium|s__Bifidobacterium_animalis	43.1373	45.4545	0.3695	0.0824155	0.830717	0.998905
k__Bacteria|p__Actinobacteria|c__Coriobacteriia|o__Coriobacteriales|f__Coriobacteriaceae|g__Collinsella|s__Collinsella_intestinalis	60.7843	61.8182	-0.214569	-0.03497	0.776909	0.998905
k__Bacteria|p__Actinobacteria|c__Coriobacteriia|o__Coriobacteriales|f__Coriobacteriaceae|g__Enorma|s__Enorma_massiliensis	52.9412	52.7273	0.569641	0.0839482	0.951293	0.998905
k__Bacteria|p__Actinobacteria|c__Coriobacteriia|o__Coriobacteriales|f__Coriobacteriaceae|g__Enorma|s__[Collinsella]_massiliensis	63.7255	70.9091	0.726298	0.0920731	0.43774	0.998905
k__Bacteria|p__Actinobacteria|c__Coriobacteriia|o__Eggerthellales|f__Eggerthellaceae|g__Adlercreutzia|s__Adlercreutzia_equolifaciens	91.1765	89.0909	0.00699657	0.00419854	0.714948	0.998905
k__Bacteria|p__Actinobacteria|c__Coriobacteriia|o__Eggerthellales|f__Eggerthellaceae|g__Asaccharobacter|s__Asaccharobacter_celatus	91.6667	89.0909	0.033673	0.0224531	0.995953	0.998905
k__Bacteria|p__Actinobacteria|c__Coriobacteriia|o__Eggerthellales|f__Eggerthellaceae|g__Eggerthella|s__Eggerthella_lenta	62.2549	61.8182	0.408415	0.106286	0.708928	0.998905
k__Bacteria|p__Actinobacteria|c__Coriobacteriia|o__Eggerthellales|f__Eggerthellaceae|g__Enterorhabdus|s__Enterorhabdus_caecimuris	63.2353	72.7273	0.524323	0.0977128	0.704538	0.998905
k__Bacteria|p__Actinobacteria|c__Coriobacteriia|o__Eggerthellales|f__Eggerthellaceae|g__Slackia|s__Slackia_isoflavoniconvertens	32.8431	36.3636	0.270727	0.066488	0.948078	0.998905
k__Bacteria|p__Bacteroidetes|c__Bacteroidia|o__Bacteroidales|f__Bacteroidaceae|g__Bacteroides|s__Bacteroides_cellulosilyticus	62.2549	60	-0.0336851	-0.0105849	0.762945	0.998905
k__Bacteria|p__Bacteroidetes|c__Bacteroidia|o__Bacteroidales|f__Bacteroidaceae|g__Bacteroides|s__Bacteroides_dorei	73.5294	78.1818	0.218056	0.101979	0.914494	0.998905
k__Bacteria|p__Bacteroidetes|c__Bacteroidia|o__Bacteroidales|f__Bacteroidaceae|g__Bacteroides|s__Bacteroides_eggerthii	26.4706	25.4545	0.59612	0.105681	0.748187	0.998905
k__Bacteria|p__Bacteroidetes|c__Bacteroidia|o__Bacteroidales|f__Bacteroidaceae|g__Bacteroides|s__Bacteroides_faecis	26.4706	27.2727	0.0521914	0.0120561	0.98648	0.998905
k__Bacteria|p__Bacteroidetes|c__Bacteroidia|o__Bacteroidales|f__Bacteroidaceae|g__Bacteroides|s__Bacteroides_faecis_CAG_32	21.5686	23.6364	1.89742	0.247082	0.958724	0.998905
k__Bacteria|p__Bacteroidetes|c__Bacteroidia|o__Bacteroidales|f__Bacteroidaceae|g__Bacteroides|s__Bacteroides_intestinalis	30.8824	30.9091	-0.670214	-0.164224	0.718435	0.998905
k__Bacteria|p__Bacteroidetes|c__Bacteroidia|o__Bacteroidales|f__Bacteroidaceae|g__Bacteroides|s__Bacteroides_massiliensis	36.2745	30.9091	0.166746	0.0577379	0.533947	0.998905
k__Bacteria|p__Bacteroidetes|c__Bacteroidia|o__Bacteroidales|f__Bacteroidaceae|g__Bacteroides|s__Bacteroides_thetaiotaomicron	83.8235	76.3636	0.588646	0.175274	0.400911	0.998905
k__Bacteria|p__Bacteroidetes|c__Bacteroidia|o__Bacteroidales|f__Bacteroidaceae|g__Bacteroides|s__Bacteroides_uniformis	95.5882	100	-0.0122395	-0.00963672	0.992718	0.998905
k__Bacteria|p__Bacteroidetes|c__Bacteroidia|o__Bacteroidales|f__Bacteroidaceae|g__Bacteroides|s__Bacteroides_vulgatus	84.8039	87.2727	-0.134643	-0.094857	0.477092	0.998905
k__Bacteria|p__Bacteroidetes|c__Bacteroidia|o__Bacteroidales|f__Bacteroidaceae|g__Bacteroides|s__Bacteroides_xylanisolvens	76.4706	83.6364	0.389482	0.0925673	0.884084	0.998905
k__Bacteria|p__Bacteroidetes|c__Bacteroidia|o__Bacteroidales|f__Barnesiellaceae|g__Barnesiella|s__Barnesiella_intestinihominis	90.6863	92.7273	-0.107548	-0.0768687	0.430565	0.998905
k__Bacteria|p__Bacteroidetes|c__Bacteroidia|o__Bacteroidales|f__Barnesiellaceae|g__Coprobacter|s__Coprobacter_fastidiosus	69.1176	72.7273	0.417632	0.150116	0.5523	0.998905
k__Bacteria|p__Bacteroidetes|c__Bacteroidia|o__Bacteroidales|f__Barnesiellaceae|g__Coprobacter|s__Coprobacter_secundus	53.9216	56.3636	0.257423	0.0859467	0.954956	0.998905
k__Bacteria|p__Bacteroidetes|c__Bacteroidia|o__Bacteroidales|f__Odoribacteraceae|g__Butyricimonas|s__Butyricimonas_virosa	74.5098	78.1818	-0.144557	-0.068312	0.604411	0.998905
k__Bacteria|p__Bacteroidetes|c__Bacteroidia|o__Bacteroidales|f__Odoribacteraceae|g__Odoribacter|s__Odoribacter_splanchnicus	94.1176	90.9091	-0.0233271	-0.0238893	0.688698	0.998905
k__Bacteria|p__Bacteroidetes|c__Bacteroidia|o__Bacteroidales|f__Prevotellaceae|g__Paraprevotella|s__Paraprevotella_clara	26.4706	27.2727	-0.649827	-0.142932	0.878782	0.998905
k__Bacteria|p__Bacteroidetes|c__Bacteroidia|o__Bacteroidales|f__Prevotellaceae|g__Paraprevotella|s__Paraprevotella_xylaniphila	26.9608	29.0909	0.329042	0.0807688	0.885082	0.998905
k__Bacteria|p__Bacteroidetes|c__Bacteroidia|o__Bacteroidales|f__Prevotellaceae|g__Prevotella|s__Prevotella_copri	29.4118	38.1818	0.609381	0.146994	0.505987	0.998905
k__Bacteria|p__Bacteroidetes|c__Bacteroidia|o__Bacteroidales|f__Rikenellaceae|g__Alistipes|s__Alistipes_finegoldii	95.098	96.3636	0.0966758	0.0376502	0.981391	0.998905
k__Bacteria|p__Bacteroidetes|c__Bacteroidia|o__Bacteroidales|f__Rikenellaceae|g__Alistipes|s__Alistipes_indistinctus	70.5882	67.2727	0.172215	0.0513117	0.494768	0.998905
k__Bacteria|p__Bacteroidetes|c__Bacteroidia|o__Bacteroidales|f__Rikenellaceae|g__Alistipes|s__Alistipes_inops	54.4118	56.3636	0.326406	0.0906191	0.667977	0.998905
k__Bacteria|p__Bacteroidetes|c__Bacteroidia|o__Bacteroidales|f__Rikenellaceae|g__Alistipes|s__Alistipes_putredinis	90.1961	92.7273	-0.0571329	-0.0489293	0.621264	0.998905
k__Bacteria|p__Bacteroidetes|c__Bacteroidia|o__Bacteroidales|f__Tannerellaceae|g__Parabacteroides|s__Parabacteroides_distasonis	90.1961	87.2727	0.506288	0.17414	0.416363	0.998905
k__Bacteria|p__Bacteroidetes|c__Bacteroidia|o__Bacteroidales|f__Tannerellaceae|g__Parabacteroides|s__Parabacteroides_johnsonii	25	25.4545	0.183079	0.0348106	0.959636	0.998905
k__Bacteria|p__Firmicutes|c__Bacilli|o__Lactobacillales|f__Lactobacillaceae|g__Lactobacillus|s__Lactobacillus_rogosae	68.1373	78.1818	0.0434486	0.0165992	0.662282	0.998905
k__Bacteria|p__Firmicutes|c__Bacilli|o__Lactobacillales|f__Streptococcaceae|g__Lactococcus|s__Lactococcus_lactis	33.3333	32.7273	0.537043	0.100774	0.832254	0.998905
k__Bacteria|p__Firmicutes|c__Bacilli|o__Lactobacillales|f__Streptococcaceae|g__Streptococcus|s__Streptococcus_australis	29.4118	23.6364	-1.10827	-0.1994	0.67228	0.998905
k__Bacteria|p__Firmicutes|c__Bacilli|o__Lactobacillales|f__Streptococcaceae|g__Streptococcus|s__Streptococcus_mitis	46.5686	41.8182	-0.0436349	-0.00940662	0.882913	0.998905
k__Bacteria|p__Firmicutes|c__Bacilli|o__Lactobacillales|f__Streptococcaceae|g__Streptococcus|s__Streptococcus_parasanguinis	85.7843	87.2727	-0.363288	-0.0990182	0.992708	0.998905
k__Bacteria|p__Firmicutes|c__Clostridia|o__Clostridiales|f__Clostridiaceae|g__Clostridium|s__Clostridium_bolteae_CAG_59	28.9216	23.6364	0.609266	0.0997524	0.586996	0.998905
k__Bacteria|p__Firmicutes|c__Clostridia|o__Clostridiales|f__Clostridiaceae|g__Clostridium|s__Clostridium_disporicum	60.7843	61.8182	0.604461	0.151177	0.716746	0.998905
k__Bacteria|p__Firmicutes|c__Clostridia|o__Clostridiales|f__Clostridiaceae|g__Clostridium|s__Clostridium_sp_CAG_242	25.9804	29.0909	-0.149255	-0.0309764	0.646347	0.998905
k__Bacteria|p__Firmicutes|c__Clostridia|o__Clostridiales|f__Clostridiaceae|g__Clostridium|s__Clostridium_sp_CAG_58	67.6471	70.9091	0.0477151	0.0208732	0.86984	0.998905
k__Bacteria|p__Firmicutes|c__Clostridia|o__Clostridiales|f__Clostridiaceae|g__Hungatella|s__Hungatella_hathewayi	33.8235	36.3636	2.26636	0.119156	0.876297	0.998905
k__Bacteria|p__Firmicutes|c__Clostridia|o__Clostridiales|f__Clostridiales_unclassified|g__Intestinimonas|s__Intestinimonas_butyriciproducens	81.8627	90.9091	0.896536	0.174052	0.597183	0.998905
k__Bacteria|p__Firmicutes|c__Clostridia|o__Clostridiales|f__Clostridiales_unclassified|g__Monoglobus|s__Monoglobus_pectinilyticus	31.3725	25.4545	-0.125413	-0.0379045	0.488017	0.998905
k__Bacteria|p__Firmicutes|c__Clostridia|o__Clostridiales|f__Eubacteriaceae|g__Eubacteriaceae_unclassified|s__Eubacteriaceae_bacterium_CHKCI005	22.549	23.6364	1.03521	0.176615	0.921915	0.998905
k__Bacteria|p__Firmicutes|c__Clostridia|o__Clostridiales|f__Eubacteriaceae|g__Eubacterium|s__Eubacterium_eligens	92.6471	94.5455	0.284804	0.157123	0.454143	0.998905
k__Bacteria|p__Firmicutes|c__Clostridia|o__Clostridiales|f__Eubacteriaceae|g__Eubacterium|s__Eubacterium_ramulus	88.2353	81.8182	0.169649	0.0780851	0.523092	0.998905
k__Bacteria|p__Firmicutes|c__Clostridia|o__Clostridiales|f__Eubacteriaceae|g__Eubacterium|s__Eubacterium_sp_CAG_251	22.549	27.2727	-0.95929	-0.312817	0.383633	0.998905
k__Bacteria|p__Firmicutes|c__Clostridia|o__Clostridiales|f__Eubacteriaceae|g__Eubacterium|s__Eubacterium_sp_CAG_274	35.7843	32.7273	-0.686242	-0.189115	0.854681	0.998905
k__Bacteria|p__Firmicutes|c__Clostridia|o__Clostridiales|f__Eubacteriaceae|g__Eubacterium|s__Eubacterium_sp_CAG_38	86.2745	83.6364	0.234054	0.0752438	0.455398	0.998905
k__Bacteria|p__Firmicutes|c__Clostridia|o__Clostridiales|f__Lachnospiraceae|g__Anaerostipes|s__Anaerostipes_hadrus	100	100	-0.0599886	-0.046148	0.488545	0.998905
k__Bacteria|p__Firmicutes|c__Clostridia|o__Clostridiales|f__Lachnospiraceae|g__Blautia|s__Blautia_hydrogenotrophica	27.451	27.2727	1.60846	0.167189	0.882026	0.998905
k__Bacteria|p__Firmicutes|c__Clostridia|o__Clostridiales|f__Lachnospiraceae|g__Blautia|s__Blautia_wexlerae	99.0196	100	0.236424	0.0891606	0.817937	0.998905
k__Bacteria|p__Firmicutes|c__Clostridia|o__Clostridiales|f__Lachnospiraceae|g__Blautia|s__Ruminococcus_gnavus	47.549	40	-0.759546	-0.118596	0.382644	0.998905
k__Bacteria|p__Firmicutes|c__Clostridia|o__Clostridiales|f__Lachnospiraceae|g__Blautia|s__Ruminococcus_torques	90.1961	89.0909	0.111049	0.0623863	0.650168	0.998905
k__Bacteria|p__Firmicutes|c__Clostridia|o__Clostridiales|f__Lachnospiraceae|g__Coprococcus|s__Coprococcus_catus	92.1569	87.2727	0.0158882	0.015735	0.974912	0.998905
k__Bacteria|p__Firmicutes|c__Clostridia|o__Clostridiales|f__Lachnospiraceae|g__Coprococcus|s__Coprococcus_comes	91.1765	90.9091	0.0979689	0.0878367	0.412981	0.998905
k__Bacteria|p__Firmicutes|c__Clostridia|o__Clostridiales|f__Lachnospiraceae|g__Coprococcus|s__Coprococcus_eutactus	64.2157	63.6364	0.748913	0.237179	0.540786	0.998905
k__Bacteria|p__Firmicutes|c__Clostridia|o__Clostridiales|f__Lachnospiraceae|g__Eisenbergiella|s__Eisenbergiella_tayi	49.0196	49.0909	-0.0384978	-0.00581898	0.967868	0.998905
k__Bacteria|p__Firmicutes|c__Clostridia|o__Clostridiales|f__Lachnospiraceae|g__Fusicatenibacter|s__Fusicatenibacter_saccharivorans	98.5294	98.1818	0.293062	0.203693	0.689486	0.998905
k__Bacteria|p__Firmicutes|c__Clostridia|o__Clostridiales|f__Lachnospiraceae|g__Lachnoclostridium|s__Clostridium_asparagiforme	31.3725	29.0909	1.28135	0.175241	0.614067	0.998905
k__Bacteria|p__Firmicutes|c__Clostridia|o__Clostridiales|f__Lachnospiraceae|g__Lachnoclostridium|s__Clostridium_bolteae	50	49.0909	0.00622931	0.000982155	0.941185	0.998905
k__Bacteria|p__Firmicutes|c__Clostridia|o__Clostridiales|f__Lachnospiraceae|g__Lachnoclostridium|s__Clostridium_citroniae	64.7059	63.6364	-0.153143	-0.0391412	0.515316	0.998905
k__Bacteria|p__Firmicutes|c__Clostridia|o__Clostridiales|f__Lachnospiraceae|g__Lachnoclostridium|s__Clostridium_symbiosum	28.9216	29.0909	0.472272	0.0816778	0.877236	0.998905
k__Bacteria|p__Firmicutes|c__Clostridia|o__Clostridiales|f__Lachnospiraceae|g__Lachnospira|s__Lachnospira_pectinoschiza	74.0196	78.1818	0.281829	0.132151	0.948653	0.998905
k__Bacteria|p__Firmicutes|c__Clostridia|o__Clostridiales|f__Lachnospiraceae|g__Roseburia|s__Roseburia_faecis	83.3333	90.9091	0.275537	0.122466	0.868488	0.998905
k__Bacteria|p__Firmicutes|c__Clostridia|o__Clostridiales|f__Lachnospiraceae|g__Roseburia|s__Roseburia_intestinalis	85.7843	87.2727	0.206659	0.0719049	0.831135	0.998905
k__Bacteria|p__Firmicutes|c__Clostridia|o__Clostridiales|f__Lachnospiraceae|g__Roseburia|s__Roseburia_inulinivorans	94.6078	96.3636	-0.0382947	-0.0204521	0.687228	0.998905
k__Bacteria|p__Firmicutes|c__Clostridia|o__Clostridiales|f__Oscillospiraceae|g__Oscillibacter|s__Oscillibacter_sp_57_20	88.7255	87.2727	-0.179465	-0.113221	0.725477	0.998905
k__Bacteria|p__Firmicutes|c__Clostridia|o__Clostridiales|f__Oscillospiraceae|g__Oscillibacter|s__Oscillibacter_sp_CAG_241	90.6863	90.9091	-0.327665	-0.106456	0.648014	0.998905
k__Bacteria|p__Firmicutes|c__Clostridia|o__Clostridiales|f__Oscillospiraceae|g__Oscillibacter|s__Oscillibacter_sp_PC13	56.8627	58.1818	-0.155027	-0.0731751	0.810461	0.998905
k__Bacteria|p__Firmicutes|c__Clostridia|o__Clostridiales|f__Peptostreptococcaceae|g__Intestinibacter|s__Intestinibacter_bartlettii	77.9412	76.3636	-0.00139836	-0.000586025	0.539255	0.998905
k__Bacteria|p__Firmicutes|c__Clostridia|o__Clostridiales|f__Peptostreptococcaceae|g__Romboutsia|s__Romboutsia_ilealis	81.8627	80	-0.418029	-0.23097	0.518933	0.998905
k__Bacteria|p__Firmicutes|c__Clostridia|o__Clostridiales|f__Ruminococcaceae|g__Flavonifractor|s__Flavonifractor_plautii	91.1765	96.3636	0.450089	0.146805	0.402695	0.998905
k__Bacteria|p__Firmicutes|c__Clostridia|o__Clostridiales|f__Ruminococcaceae|g__Gemmiger|s__Gemmiger_formicilis	94.1176	98.1818	-0.143424	-0.123567	0.402773	0.998905
k__Bacteria|p__Firmicutes|c__Clostridia|o__Clostridiales|f__Ruminococcaceae|g__Harryflintia|s__Harryflintia_acetispora	31.8627	25.4545	0.329796	0.0742556	0.509627	0.998905
k__Bacteria|p__Firmicutes|c__Clostridia|o__Clostridiales|f__Ruminococcaceae|g__Pseudoflavonifractor|s__Pseudoflavonifractor_capillosus	31.8627	30.9091	-0.779432	-0.150023	0.796335	0.998905
k__Bacteria|p__Firmicutes|c__Clostridia|o__Clostridiales|f__Ruminococcaceae|g__Ruminococcaceae_unclassified|s__Clostridium_leptum	96.0784	94.5455	0.0125113	0.00374923	0.640131	0.998905
k__Bacteria|p__Firmicutes|c__Clostridia|o__Clostridiales|f__Ruminococcaceae|g__Ruminococcaceae_unclassified|s__Eubacterium_siraeum	73.0392	72.7273	-0.281074	-0.0847183	0.743093	0.998905
k__Bacteria|p__Firmicutes|c__Clostridia|o__Clostridiales|f__Ruminococcaceae|g__Ruminococcaceae_unclassified|s__Ruminococcaceae_bacterium_D16	61.2745	61.8182	1.16774	0.18247	0.84758	0.998905
k__Bacteria|p__Firmicutes|c__Clostridia|o__Clostridiales|f__Ruminococcaceae|g__Ruminococcus|s__Ruminococcus_bicirculans	84.8039	76.3636	0.13189	0.0572191	0.644418	0.998905
k__Bacteria|p__Firmicutes|c__Clostridia|o__Clostridiales|f__Ruminococcaceae|g__Ruminococcus|s__Ruminococcus_bromii	73.5294	76.3636	-0.0504634	-0.0293973	0.621235	0.998905
k__Bacteria|p__Firmicutes|c__Clostridia|o__Clostridiales|f__Ruminococcaceae|g__Ruminococcus|s__Ruminococcus_callidus	39.2157	40	-0.783298	-0.219279	0.536783	0.998905
k__Bacteria|p__Firmicutes|c__Clostridia|o__Clostridiales|f__Ruminococcaceae|g__Ruminococcus|s__Ruminococcus_lactaris	66.1765	63.6364	0.111619	0.0573459	0.900308	0.998905
k__Bacteria|p__Firmicutes|c__Clostridia|o__Clostridiales|f__Ruminococcaceae|g__Ruthenibacterium|s__Ruthenibacterium_lactatiformans	100	100	0.219378	0.0608755	0.384805	0.998905
k__Bacteria|p__Firmicutes|c__Erysipelotrichia|o__Erysipelotrichales|f__Erysipelotrichaceae|g__Dielma|s__Dielma_fastidiosa	37.2549	43.6364	0.00122451	0.000164422	0.513417	0.998905
k__Bacteria|p__Firmicutes|c__Erysipelotrichia|o__Erysipelotrichales|f__Erysipelotrichaceae|g__Erysipelatoclostridium|s__Clostridium_innocuum	41.1765	43.6364	0.252212	0.0315551	0.592971	0.998905
k__Bacteria|p__Firmicutes|c__Erysipelotrichia|o__Erysipelotrichales|f__Erysipelotrichaceae|g__Erysipelatoclostridium|s__Clostridium_spiroforme	40.6863	40	0.491348	0.136784	0.803548	0.998905
k__Bacteria|p__Firmicutes|c__Erysipelotrichia|o__Erysipelotrichales|f__Erysipelotrichaceae|g__Holdemanella|s__Holdemanella_biformis	40.1961	38.1818	0.104658	0.0237438	0.860678	0.998905
k__Bacteria|p__Firmicutes|c__Erysipelotrichia|o__Erysipelotrichales|f__Erysipelotrichaceae|g__Turicibacter|s__Turicibacter_sanguinis	51.4706	52.7273	-0.143941	-0.0385668	0.778757	0.998905
k__Bacteria|p__Firmicutes|c__Firmicutes_unclassified|o__Firmicutes_unclassified|f__Firmicutes_unclassified|g__Firmicutes_unclassified|s__Firmicutes_bacterium_CAG_110	74.0196	80	-0.144024	-0.0654349	0.588115	0.998905
k__Bacteria|p__Firmicutes|c__Firmicutes_unclassified|o__Firmicutes_unclassified|f__Firmicutes_unclassified|g__Firmicutes_unclassified|s__Firmicutes_bacterium_CAG_94	50.9804	54.5455	-0.312243	-0.100319	0.806133	0.998905
k__Bacteria|p__Firmicutes|c__Negativicutes|o__Veillonellales|f__Veillonellaceae|g__Veillonella|s__Veillonella_atypica	43.1373	43.6364	0.420579	0.0890768	0.938301	0.998905
k__Bacteria|p__Firmicutes|c__Negativicutes|o__Veillonellales|f__Veillonellaceae|g__Veillonella|s__Veillonella_dispar	44.6078	52.7273	0.199019	0.0421296	0.672723	0.998905
k__Bacteria|p__Firmicutes|c__Negativicutes|o__Veillonellales|f__Veillonellaceae|g__Veillonella|s__Veillonella_parvula	52.9412	50.9091	0.992477	0.170772	0.511315	0.998905
k__Bacteria|p__Firmicutes|c__Negativicutes|o__Veillonellales|f__Veillonellaceae|g__Veillonella|s__Veillonella_rogosae	22.549	21.8182	0.694817	0.11351	0.830554	0.998905
k__Bacteria|p__Proteobacteria|c__Betaproteobacteria|o__Burkholderiales|f__Sutterellaceae|g__Sutterella|s__Sutterella_parvirubra	33.8235	34.5455	0.207972	0.0475973	0.817536	0.998905
k__Bacteria|p__Proteobacteria|c__Deltaproteobacteria|o__Desulfovibrionales|f__Desulfovibrionaceae|g__Bilophila|s__Bilophila_wadsworthia	93.1373	92.7273	-0.0793854	-0.0547362	0.6598	0.998905
k__Bacteria|p__Proteobacteria|c__Deltaproteobacteria|o__Desulfovibrionales|f__Desulfovibrionaceae|g__Desulfovibrio|s__Desulfovibrio_piger	23.5294	23.6364	0.546759	0.14918	0.80508	0.998905
k__Bacteria|p__Proteobacteria|c__Gammaproteobacteria|o__Enterobacterales|f__Enterobacteriaceae|g__Escherichia|s__Escherichia_coli	69.1176	70.9091	0.0562762	0.00763652	0.94259	0.998905
k__Bacteria|p__Proteobacteria|c__Gammaproteobacteria|o__Pasteurellales|f__Pasteurellaceae|g__Haemophilus|s__Haemophilus_parainfluenzae	52.451	52.7273	0.875329	0.147192	0.533645	0.998905
k__Bacteria|p__Synergistetes|c__Synergistia|o__Synergistales|f__Synergistaceae|g__Fretibacterium|s__Fretibacterium_fastidiosum	23.0392	23.6364	-0.221214	-0.0464094	0.998905	0.998905
k__Bacteria|p__Verrucomicrobia|c__Verrucomicrobiae|o__Verrucomicrobiales|f__Akkermansiaceae|g__Akkermansia|s__Akkermansia_muciniphila	81.8627	78.1818	-0.0747795	-0.0297323	0.962667	0.998905
k__Archaea|p__Euryarchaeota|c__Methanobacteria|o__Methanobacteriales|f__Methanobacteriaceae|g__Methanobrevibacter|s__Methanobrevibacter_oralis	0.490196	0
k__Archaea|p__Euryarchaeota|c__Methanobacteria|o__Methanobacteriales|f__Methanobacteriaceae|g__Methanobrevibacter|s__Methanobrevibacter_woesei	0	0.280112
k__Archaea|p__Euryarchaeota|c__Methanobacteria|o__Methanobacteriales|f__Methanobacteriaceae|g__Methanosphaera|s__Methanosphaera_cuniculi	1.47059	0.560224
k__Archaea|p__Euryarchaeota|c__Methanobacteria|o__Methanobacteriales|f__Methanobacteriaceae|g__Methanosphaera|s__Methanosphaera_stadtmanae	3.92157	3.08123
k__Archaea|p__Euryarchaeota|c__Thermoplasmata|o__Methanomassiliicoccales|f__Methanomassiliicoccaceae|g__Methanomassiliicoccus|s__Candidatus_Methanomassiliicoccus_intestinalis	5.39216	2.80112
k__Bacteria|p__Actinobacteria|c__Actinobacteria|o__Actinomycetales|f__Actinomycetaceae|g__Actinobaculum|s__Actinobaculum_sp_oral_taxon_183	0.490196	0.840336
k__Bacteria|p__Actinobacteria|c__Actinobacteria|o__Actinomycetales|f__Actinomycetaceae|g__Actinomyces|s__Actinomyces_graevenitzii	12.2549	8.40336
k__Bacteria|p__Actinobacteria|c__Actinobacteria|o__Actinomycetales|f__Actinomycetaceae|g__Actinomyces|s__Actinomyces_johnsonii	1.47059	0
k__Bacteria|p__Actinobacteria|c__Actinobacteria|o__Actinomycetales|f__Actinomycetaceae|g__Actinomyces|s__Actinomyces_naeslundii	8.82353	4.20168
k__Bacteria|p__Actinobacteria|c__Actinobacteria|o__Actinomycetales|f__Actinomycetaceae|g__Actinomyces|s__Actinomyces_oris	16.1765	15.1261
k__Bacteria|p__Actinobacteria|c__Actinobacteria|o__Actinomycetales|f__Actinomycetaceae|g__Actinomyces|s__Actinomyces_sp_HMSC035G02	11.7647	17.0868
k__Bacteria|p__Actinobacteria|c__Actinobacteria|o__Actinomycetales|f__Actinomycetaceae|g__Actinomyces|s__Actinomyces_sp_HPA0247	8.82353	3.64146
k__Bacteria|p__Actinobacteria|c__Actinobacteria|o__Actinomycetales|f__Actinomycetaceae|g__Actinomyces|s__Actinomyces_sp_S6_Spd3	1.47059	1.40056
k__Bacteria|p__Actinobacteria|c__Actinobacteria|o__Actinomycetales|f__Actinomycetaceae|g__Actinomyces|s__Actinomyces_sp_oral_taxon_170	0.490196	0
k__Bacteria|p__Actinobacteria|c__Actinobacteria|o__Actinomycetales|f__Actinomycetaceae|g__Actinomyces|s__Actinomyces_sp_oral_taxon_180	0.490196	0
k__Bacteria|p__Actinobacteria|c__Actinobacteria|o__Actinomycetales|f__Actinomycetaceae|g__Actinomyces|s__Actinomyces_sp_oral_taxon_181	3.92157	1.96078
k__Bacteria|p__Actinobacteria|c__Actinobacteria|o__Actinomycetales|f__Actinomycetaceae|g__Actinomyces|s__Actinomyces_sp_oral_taxon_414	0.490196	0
k__Bacteria|p__Actinobacteria|c__Actinobacteria|o__Actinomycetales|f__Actinomycetaceae|g__Actinomyces|s__Actinomyces_sp_oral_taxon_448	5.39216	2.52101
k__Bacteria|p__Actinobacteria|c__Actinobacteria|o__Actinomycetales|f__Actinomycetaceae|g__Actinomyces|s__Actinomyces_turicensis	8.33333	6.44258
k__Bacteria|p__Actinobacteria|c__Actinobacteria|o__Actinomycetales|f__Actinomycetaceae|g__Actinomyces|s__Actinomyces_urogenitalis	0	0.560224
k__Bacteria|p__Actinobacteria|c__Actinobacteria|o__Actinomycetales|f__Actinomycetaceae|g__Actinomyces|s__Actinomyces_viscosus	5.39216	5.04202
k__Bacteria|p__Actinobacteria|c__Actinobacteria|o__Actinomycetales|f__Actinomycetaceae|g__Mobiluncus|s__Mobiluncus_curtisii	0	0.840336
k__Bacteria|p__Actinobacteria|c__Actinobacteria|o__Actinomycetales|f__Actinomycetaceae|g__Trueperella|s__Trueperella_bernardiae	1.96078	0
k__Bacteria|p__Actinobacteria|c__Actinobacteria|o__Actinomycetales|f__Actinomycetaceae|g__Varibaculum|s__Varibaculum_cambriense	1.47059	1.12045
k__Bacteria|p__Actinobacteria|c__Actinobacteria|o__Bifidobacteriales|f__Bifidobacteriaceae|g__Aeriscardovia|s__Aeriscardovia_aeriphila	1.47059	0.280112
k__Bacteria|p__Actinobacteria|c__Actinobacteria|o__Bifidobacteriales|f__Bifidobacteriaceae|g__Alloscardovia|s__Alloscardovia_omnicolens	0.490196	1.40056
k__Bacteria|p__Actinobacteria|c__Actinobacteria|o__Bifidobacteriales|f__Bifidobacteriaceae|g__Bifidobacterium|s__Bifidobacterium_angulatum	3.43137	7.0028
k__Bacteria|p__Actinobacteria|c__Actinobacteria|o__Bifidobacteriales|f__Bifidobacteriaceae|g__Bifidobacterium|s__Bifidobacterium_breve	2.45098	1.96078
k__Bacteria|p__Actinobacteria|c__Actinobacteria|o__Bifidobacteriales|f__Bifidobacteriaceae|g__Bifidobacterium|s__Bifidobacterium_catenulatum	18.6275	25.7703
k__Bacteria|p__Actinobacteria|c__Actinobacteria|o__Bifidobacteriales|f__Bifidobacteriaceae|g__Bifidobacterium|s__Bifidobacterium_dentium	12.2549	6.16246
k__Bacteria|p__Actinobacteria|c__Actinobacteria|o__Bifidobacteriales|f__Bifidobacteriaceae|g__Bifidobacterium|s__Bifidobacterium_gallinarum	0.980392	0
k__Bacteria|p__Actinobacteria|c__Actinobacteria|o__Bifidobacteriales|f__Bifidobacteriaceae|g__Bifidobacterium|s__Bifidobacterium_kashiwanohense	3.43137	2.80112
k__Bacteria|p__Actinobacteria|c__Actinobacteria|o__Bifidobacteriales|f__Bifidobacteriaceae|g__Bifidobacterium|s__Bifidobacterium_merycicum	0	0.280112
k__Bacteria|p__Actinobacteria|c__Actinobacteria|o__Bifidobacteriales|f__Bifidobacteriaceae|g__Bifidobacterium|s__Bifidobacterium_moukalabense	0	0.280112
k__Bacteria|p__Actinobacteria|c__Actinobacteria|o__Bifidobacteriales|f__Bifidobacteriaceae|g__Bifidobacterium|s__Bifidobacterium_pseudocatenulatum	19.6078	30.5322
k__Bacteria|p__Actinobacteria|c__Actinobacteria|o__Bifidobacteriales|f__Bifidobacteriaceae|g__Bifidobacterium|s__Bifidobacterium_pullorum	0.980392	0.280112
k__Bacteria|p__Actinobacteria|c__Actinobacteria|o__Bifidobacteriales|f__Bifidobacteriaceae|g__Bifidobacterium|s__Bifidobacterium_ruminantium	0	0.280112
k__Bacteria|p__Actinobacteria|c__Actinobacteria|o__Bifidobacteriales|f__Bifidobacteriaceae|g__Bifidobacterium|s__Bifidobacterium_saeculare	0.980392	0
k__Bacteria|p__Actinobacteria|c__Actinobacteria|o__Bifidobacteriales|f__Bifidobacteriaceae|g__Bifidobacterium|s__Bifidobacterium_tsurumiense	0.490196	0
k__Bacteria|p__Actinobacteria|c__Actinobacteria|o__Bifidobacteriales|f__Bifidobacteriaceae|g__Gardnerella|s__Gardnerella_vaginalis	3.43137	7.56303
k__Bacteria|p__Actinobacteria|c__Actinobacteria|o__Bifidobacteriales|f__Bifidobacteriaceae|g__Scardovia|s__Scardovia_wiggsiae	1.47059	0.280112
k__Bacteria|p__Actinobacteria|c__Actinobacteria|o__Corynebacteriales|f__Corynebacteriaceae|g__Corynebacterium|s__Corynebacterium_amycolatum	0.490196	0.560224
k__Bacteria|p__Actinobacteria|c__Actinobacteria|o__Corynebacteriales|f__Corynebacteriaceae|g__Corynebacterium|s__Corynebacterium_argentoratense	0.980392	0.840336
k__Bacteria|p__Actinobacteria|c__Actinobacteria|o__Corynebacteriales|f__Corynebacteriaceae|g__Corynebacterium|s__Corynebacterium_aurimucosum	0	0.280112
k__Bacteria|p__Actinobacteria|c__Actinobacteria|o__Corynebacteriales|f__Corynebacteriaceae|g__Corynebacterium|s__Corynebacterium_casei	0	0.840336
k__Bacteria|p__Actinobacteria|c__Actinobacteria|o__Corynebacteriales|f__Corynebacteriaceae|g__Corynebacterium|s__Corynebacterium_durum	1.47059	0
k__Bacteria|p__Actinobacteria|c__Actinobacteria|o__Corynebacteriales|f__Corynebacteriaceae|g__Corynebacterium|s__Corynebacterium_sp_HMSC08A12	0	0.280112
k__Bacteria|p__Actinobacteria|c__Actinobacteria|o__Corynebacteriales|f__Corynebacteriaceae|g__Corynebacterium|s__Corynebacterium_tuscaniense	0	0.280112
k__Bacteria|p__Actinobacteria|c__Actinobacteria|o__Corynebacteriales|f__Corynebacteriaceae|g__Corynebacterium|s__Corynebacterium_variabile	0.490196	0.280112
k__Bacteria|p__Actinobacteria|c__Actinobacteria|o__Corynebacteriales|f__Corynebacteriales_unclassified|g__Lawsonella|s__Lawsonella_clevelandensis	2.45098	1.68067
k__Bacteria|p__Actinobacteria|c__Actinobacteria|o__Micrococcales|f__Brevibacteriaceae|g__Brevibacterium|s__Brevibacterium_aurantiacum	0.980392	0
k__Bacteria|p__Actinobacteria|c__Actinobacteria|o__Micrococcales|f__Brevibacteriaceae|g__Brevibacterium|s__Brevibacterium_linens	0.980392	0
k__Bacteria|p__Actinobacteria|c__Actinobacteria|o__Micrococcales|f__Dermabacteraceae|g__Brachybacterium|s__Brachybacterium_alimentarium	0	0.280112
k__Bacteria|p__Actinobacteria|c__Actinobacteria|o__Micrococcales|f__Microbacteriaceae|g__Clavibacter|s__Clavibacter_michiganensis	0	0.280112
k__Bacteria|p__Actinobacteria|c__Actinobacteria|o__Micrococcales|f__Micrococcaceae|g__Arthrobacter|s__Arthrobacter_rhombi	0.490196	0
k__Bacteria|p__Actinobacteria|c__Actinobacteria|o__Micrococcales|f__Micrococcaceae|g__Rothia|s__Rothia_dentocariosa	7.35294	2.80112
k__Bacteria|p__Actinobacteria|c__Actinobacteria|o__Micrococcales|f__Micrococcales_unclassified|g__Tropheryma|s__Tropheryma_whipplei	0.490196	0.280112
k__Bacteria|p__Actinobacteria|c__Actinobacteria|o__Propionibacteriales|f__Propionibacteriaceae|g__Cutibacterium|s__Cutibacterium_acnes	0	0.280112
k__Bacteria|p__Actinobacteria|c__Actinobacteria|o__Propionibacteriales|f__Propionibacteriaceae|g__Propionibacterium|s__Propionibacterium_acidifaciens	0.980392	0.280112
k__Bacteria|p__Actinobacteria|c__Actinobacteria|o__Propionibacteriales|f__Propionibacteriaceae|g__Propionibacterium|s__Propionibacterium_freudenreichii	3.43137	1.68067
k__Bacteria|p__Actinobacteria|c__Coriobacteriia|o__Coriobacteriales|f__Atopobiaceae|g__Atopobium|s__Atopobium_deltae	6.86275	10.9244
k__Bacteria|p__Actinobacteria|c__Coriobacteriia|o__Coriobacteriales|f__Atopobiaceae|g__Atopobium|s__Atopobium_minutum	3.43137	4.7619
k__Bacteria|p__Actinobacteria|c__Coriobacteriia|o__Coriobacteriales|f__Atopobiaceae|g__Atopobium|s__Atopobium_rimae	0.490196	0
k__Bacteria|p__Actinobacteria|c__Coriobacteriia|o__Coriobacteriales|f__Atopobiaceae|g__Atopobium|s__Atopobium_vaginae	1.96078	4.20168
k__Bacteria|p__Actinobacteria|c__Coriobacteriia|o__Coriobacteriales|f__Atopobiaceae|g__Olsenella|s__Olsenella_profusa	0.490196	0
k__Bacteria|p__Actinobacteria|c__Coriobacteriia|o__Coriobacteriales|f__Atopobiaceae|g__Olsenella|s__Olsenella_scatoligenes	22.549	19.3277
k__Bacteria|p__Actinobacteria|c__Coriobacteriia|o__Eggerthellales|f__Eggerthellaceae|g__Denitrobacterium|s__Denitrobacterium_detoxificans	0.490196	0
k__Bacteria|p__Actinobacteria|c__Coriobacteriia|o__Eggerthellales|f__Eggerthellaceae|g__Slackia|s__Slackia_exigua	0	0.560224
k__Bacteria|p__Bacteroidetes|c__Bacteroidia|o__Bacteroidales|f__Bacteroidaceae|g__Bacteroides|s__Bacteroides_caecimuris	0.980392	0.840336
k__Bacteria|p__Bacteroidetes|c__Bacteroidia|o__Bacteroidales|f__Bacteroidaceae|g__Bacteroides|s__Bacteroides_coprocola	11.2745	11.2045
k__Bacteria|p__Bacteroidetes|c__Bacteroidia|o__Bacteroidales|f__Bacteroidaceae|g__Bacteroides|s__Bacteroides_coprophilus	4.41176	2.52101
k__Bacteria|p__Bacteroidetes|c__Bacteroidia|o__Bacteroidales|f__Bacteroidaceae|g__Bacteroides|s__Bacteroides_faecichinchillae	4.41176	4.7619
k__Bacteria|p__Bacteroidetes|c__Bacteroidia|o__Bacteroidales|f__Bacteroidaceae|g__Bacteroides|s__Bacteroides_faecis_CAG_32	21.5686	18.7675
k__Bacteria|p__Bacteroidetes|c__Bacteroidia|o__Bacteroidales|f__Bacteroidaceae|g__Bacteroides|s__Bacteroides_fluxus	0.980392	0.280112
k__Bacteria|p__Bacteroidetes|c__Bacteroidia|o__Bacteroidales|f__Bacteroidaceae|g__Bacteroides|s__Bacteroides_oleiciplenus	0	0.840336
k__Bacteria|p__Bacteroidetes|c__Bacteroidia|o__Bacteroidales|f__Bacteroidaceae|g__Bacteroides|s__Bacteroides_plebeius	12.2549	16.2465
k__Bacteria|p__Bacteroidetes|c__Bacteroidia|o__Bacteroidales|f__Bacteroidaceae|g__Bacteroides|s__Bacteroides_salanitronis	0.490196	0
k__Bacteria|p__Bacteroidetes|c__Bacteroidia|o__Bacteroidales|f__Bacteroidaceae|g__Bacteroides|s__Bacteroides_sartorii	0.980392	0.280112
k__Bacteria|p__Bacteroidetes|c__Bacteroidia|o__Bacteroidales|f__Bacteroidaceae|g__Bacteroides|s__Bacteroides_sp_43_108	0.490196	0.560224
k__Bacteria|p__Bacteroidetes|c__Bacteroidia|o__Bacteroidales|f__Bacteroidaceae|g__Bacteroides|s__Bacteroides_sp_CAG_443	4.41176	3.36134
k__Bacteria|p__Bacteroidetes|c__Bacteroidia|o__Bacteroidales|f__Bacteroidaceae|g__Bacteroides|s__Bacteroides_sp_CAG_462	0.980392	0.840336
k__Bacteria|p__Bacteroidetes|c__Bacteroidia|o__Bacteroidales|f__Bacteroidaceae|g__Bacteroides|s__Bacteroides_sp_CAG_530	0.490196	0.280112
k__Bacteria|p__Bacteroidetes|c__Bacteroidia|o__Bacteroidales|f__Bacteroidaceae|g__Bacteroides|s__Bacteroides_sp_CAG_598	1.96078	1.40056
k__Bacteria|p__Bacteroidetes|c__Bacteroidia|o__Bacteroidales|f__Bacteroidaceae|g__Bacteroides|s__Bacteroides_sp_CAG_633	0.490196	0.840336
k__Bacteria|p__Bacteroidetes|c__Bacteroidia|o__Bacteroidales|f__Bacteroidaceae|g__Bacteroides|s__Bacteroides_sp_CAG_661	2.94118	1.68067
k__Bacteria|p__Bacteroidetes|c__Bacteroidia|o__Bacteroidales|f__Bacteroidaceae|g__Bacteroides|s__Bacteroides_sp_CAG_927	2.45098	1.96078
k__Bacteria|p__Bacteroidetes|c__Bacteroidia|o__Bacteroidales|f__Bacteroidaceae|g__Bacteroides|s__Bacteroides_sp_D2	14.7059	12.8852
k__Bacteria|p__Bacteroidetes|c__Bacteroidia|o__Bacteroidales|f__Bacteroidaceae|g__Bacteroides|s__Bacteroides_sp_OM05_12	0	0.560224
k__Bacteria|p__Bacteroidetes|c__Bacteroidia|o__Bacteroidales|f__Bacteroidaceae|g__Bacteroides|s__Bacteroides_sp_OM08_11	2.94118	1.96078
k__Bacteria|p__Bacteroidetes|c__Bacteroidia|o__Bacteroidales|f__Bacteroidaceae|g__Bacteroides|s__Bacteroides_stercorirosoris	6.37255	5.60224
k__Bacteria|p__Bacteroidetes|c__Bacteroidia|o__Bacteroidales|f__Bacteroidales_unclassified|g__Bacteroidales_unclassified|s__Bacteroidales_bacterium_KA00251	1.47059	1.96078
k__Bacteria|p__Bacteroidetes|c__Bacteroidia|o__Bacteroidales|f__Bacteroidales_unclassified|g__Bacteroidales_unclassified|s__Bacteroidales_bacterium_KA00344	0	0.280112
k__Bacteria|p__Bacteroidetes|c__Bacteroidia|o__Bacteroidales|f__Barnesiellaceae|g__Barnesiella|s__Barnesiella_sp_An22	0.490196	0.840336
k__Bacteria|p__Bacteroidetes|c__Bacteroidia|o__Bacteroidales|f__Barnesiellaceae|g__Barnesiella|s__Barnesiella_sp_An55	0	0.840336
k__Bacteria|p__Bacteroidetes|c__Bacteroidia|o__Bacteroidales|f__Barnesiellaceae|g__Barnesiella|s__Barnesiella_viscericola	0	0.280112
k__Bacteria|p__Bacteroidetes|c__Bacteroidia|o__Bacteroidales|f__Barnesiellaceae|g__Coprobacter|s__Coprobacter_sp	0	1.96078
k__Bacteria|p__Bacteroidetes|c__Bacteroidia|o__Bacteroidales|f__Muribaculaceae|g__Muribaculaceae_unclassified|s__Muribaculaceae_bacterium_DSM_103720	0.490196	0
k__Bacteria|p__Bacteroidetes|c__Bacteroidia|o__Bacteroidales|f__Muribaculaceae|g__Muribaculum|s__Muribaculum_intestinale	1.47059	0.560224
k__Bacteria|p__Bacteroidetes|c__Bacteroidia|o__Bacteroidales|f__Odoribacteraceae|g__Odoribacter|s__Odoribacter_laneus	0.980392	1.40056
k__Bacteria|p__Bacteroidetes|c__Bacteroidia|o__Bacteroidales|f__Porphyromonadaceae|g__Porphyromonas|s__Porphyromonas_asaccharolytica	7.84314	10.6443
k__Bacteria|p__Bacteroidetes|c__Bacteroidia|o__Bacteroidales|f__Porphyromonadaceae|g__Porphyromonas|s__Porphyromonas_canoris	0.490196	0
k__Bacteria|p__Bacteroidetes|c__Bacteroidia|o__Bacteroidales|f__Porphyromonadaceae|g__Porphyromonas|s__Porphyromonas_sp_HMSC065F10	5.39216	7.56303
k__Bacteria|p__Bacteroidetes|c__Bacteroidia|o__Bacteroidales|f__Porphyromonadaceae|g__Porphyromonas|s__Porphyromonas_uenonis	5.88235	7.0028
k__Bacteria|p__Bacteroidetes|c__Bacteroidia|o__Bacteroidales|f__Porphyromonadaceae|g__Sanguibacteroides|s__Sanguibacteroides_justesenii	7.35294	6.16246
k__Bacteria|p__Bacteroidetes|c__Bacteroidia|o__Bacteroidales|f__Prevotellaceae|g__Prevotella|s__Prevotella_amnii	0	1.40056
k__Bacteria|p__Bacteroidetes|c__Bacteroidia|o__Bacteroidales|f__Prevotellaceae|g__Prevotella|s__Prevotella_bergensis	0.490196	0.560224
k__Bacteria|p__Bacteroidetes|c__Bacteroidia|o__Bacteroidales|f__Prevotellaceae|g__Prevotella|s__Prevotella_bivia	9.80392	9.80392
k__Bacteria|p__Bacteroidetes|c__Bacteroidia|o__Bacteroidales|f__Prevotellaceae|g__Prevotella|s__Prevotella_buccae	0.980392	0.280112
k__Bacteria|p__Bacteroidetes|c__Bacteroidia|o__Bacteroidales|f__Prevotellaceae|g__Prevotella|s__Prevotella_buccalis	12.7451	16.2465
k__Bacteria|p__Bacteroidetes|c__Bacteroidia|o__Bacteroidales|f__Prevotellaceae|g__Prevotella|s__Prevotella_colorans	4.90196	1.96078
k__Bacteria|p__Bacteroidetes|c__Bacteroidia|o__Bacteroidales|f__Prevotellaceae|g__Prevotella|s__Prevotella_corporis	8.82353	14.2857
k__Bacteria|p__Bacteroidetes|c__Bacteroidia|o__Bacteroidales|f__Prevotellaceae|g__Prevotella|s__Prevotella_nigrescens	0.490196	0
k__Bacteria|p__Bacteroidetes|c__Bacteroidia|o__Bacteroidales|f__Prevotellaceae|g__Prevotella|s__Prevotella_sp_885	0	0.560224
k__Bacteria|p__Bacteroidetes|c__Bacteroidia|o__Bacteroidales|f__Prevotellaceae|g__Prevotella|s__Prevotella_sp_AM42_24	3.43137	2.52101
k__Bacteria|p__Bacteroidetes|c__Bacteroidia|o__Bacteroidales|f__Prevotellaceae|g__Prevotella|s__Prevotella_sp_CAG_1031	0.980392	1.40056
k__Bacteria|p__Bacteroidetes|c__Bacteroidia|o__Bacteroidales|f__Prevotellaceae|g__Prevotella|s__Prevotella_sp_CAG_1058	0.490196	0
k__Bacteria|p__Bacteroidetes|c__Bacteroidia|o__Bacteroidales|f__Prevotellaceae|g__Prevotella|s__Prevotella_sp_CAG_1092	0.490196	0
k__Bacteria|p__Bacteroidetes|c__Bacteroidia|o__Bacteroidales|f__Prevotellaceae|g__Prevotella|s__Prevotella_sp_CAG_1124	0	1.12045
k__Bacteria|p__Bacteroidetes|c__Bacteroidia|o__Bacteroidales|f__Prevotellaceae|g__Prevotella|s__Prevotella_sp_CAG_1185	3.92157	3.64146
k__Bacteria|p__Bacteroidetes|c__Bacteroidia|o__Bacteroidales|f__Prevotellaceae|g__Prevotella|s__Prevotella_sp_CAG_1320	0.980392	0.840336
k__Bacteria|p__Bacteroidetes|c__Bacteroidia|o__Bacteroidales|f__Prevotellaceae|g__Prevotella|s__Prevotella_sp_CAG_279	2.94118	4.7619
k__Bacteria|p__Bacteroidetes|c__Bacteroidia|o__Bacteroidales|f__Prevotellaceae|g__Prevotella|s__Prevotella_sp_CAG_485	0.980392	1.12045
k__Bacteria|p__Bacteroidetes|c__Bacteroidia|o__Bacteroidales|f__Prevotellaceae|g__Prevotella|s__Prevotella_sp_CAG_520	2.94118	1.68067
k__Bacteria|p__Bacteroidetes|c__Bacteroidia|o__Bacteroidales|f__Prevotellaceae|g__Prevotella|s__Prevotella_sp_CAG_5226	1.47059	1.12045
k__Bacteria|p__Bacteroidetes|c__Bacteroidia|o__Bacteroidales|f__Prevotellaceae|g__Prevotella|s__Prevotella_sp_CAG_617	0	0.560224
k__Bacteria|p__Bacteroidetes|c__Bacteroidia|o__Bacteroidales|f__Prevotellaceae|g__Prevotella|s__Prevotella_sp_CAG_755	0	0.280112
k__Bacteria|p__Bacteroidetes|c__Bacteroidia|o__Bacteroidales|f__Prevotellaceae|g__Prevotella|s__Prevotella_sp_CAG_891	1.96078	1.68067
k__Bacteria|p__Bacteroidetes|c__Bacteroidia|o__Bacteroidales|f__Prevotellaceae|g__Prevotella|s__Prevotella_sp_CAG_924	0.980392	1.12045
k__Bacteria|p__Bacteroidetes|c__Bacteroidia|o__Bacteroidales|f__Prevotellaceae|g__Prevotella|s__Prevotella_sp_MGM2	0.490196	0
k__Bacteria|p__Bacteroidetes|c__Bacteroidia|o__Bacteroidales|f__Prevotellaceae|g__Prevotella|s__Prevotella_sp_S7_1_8	2.94118	1.12045
k__Bacteria|p__Bacteroidetes|c__Bacteroidia|o__Bacteroidales|f__Prevotellaceae|g__Prevotella|s__Prevotella_sp_oral_taxon_376	0.490196	0
k__Bacteria|p__Bacteroidetes|c__Bacteroidia|o__Bacteroidales|f__Prevotellaceae|g__Prevotella|s__Prevotella_stercorea	2.94118	1.68067
k__Bacteria|p__Bacteroidetes|c__Bacteroidia|o__Bacteroidales|f__Prevotellaceae|g__Prevotella|s__Prevotella_timonensis	12.2549	13.7255
k__Bacteria|p__Bacteroidetes|c__Bacteroidia|o__Bacteroidales|f__Rikenellaceae|g__Alistipes|s__Alistipes_sp_An31A	4.90196	5.04202
k__Bacteria|p__Bacteroidetes|c__Bacteroidia|o__Bacteroidales|f__Rikenellaceae|g__Alistipes|s__Alistipes_sp_An66	1.47059	1.40056
k__Bacteria|p__Bacteroidetes|c__Bacteroidia|o__Bacteroidales|f__Rikenellaceae|g__Alistipes|s__Alistipes_sp_CAG_831	0.490196	0.280112
k__Bacteria|p__Bacteroidetes|c__Bacteroidia|o__Bacteroidales|f__Rikenellaceae|g__Alistipes|s__Alistipes_sp_CHKCI003	0.980392	0
k__Bacteria|p__Bacteroidetes|c__Bacteroidia|o__Bacteroidales|f__Rikenellaceae|g__Alistipes|s__Alistipes_timonensis	20.5882	15.4062
k__Bacteria|p__Bacteroidetes|c__Bacteroidia|o__Bacteroidales|f__Rikenellaceae|g__Rikenella|s__Rikenella_microfusus	0.980392	0
k__Bacteria|p__Bacteroidetes|c__Bacteroidia|o__Bacteroidales|f__Tannerellaceae|g__Parabacteroides|s__Parabacteroides_chinchillae	0.490196	0.280112
k__Bacteria|p__Bacteroidetes|c__Bacteroidia|o__Bacteroidales|f__Tannerellaceae|g__Parabacteroides|s__Parabacteroides_gordonii	7.84314	5.04202
k__Bacteria|p__Bacteroidetes|c__Bacteroidia|o__Bacteroidales|f__Tannerellaceae|g__Parabacteroides|s__Parabacteroides_sp_CAG_409	2.94118	1.96078
k__Bacteria|p__Bacteroidetes|c__Sphingobacteriia|o__Sphingobacteriales|f__Sphingobacteriaceae|g__Pedobacter|s__Pedobacter_himalayensis	0	0.280112
k__Bacteria|p__Candidatus_Melainabacteria|c__Candidatus_Melainabacteria_unclassified|o__Candidatus_Gastranaerophilales|f__Candidatus_Gastranaerophilales_unclassified|g__Candidatus_Gastranaerophilales_unclassified|s__Candidatus_Gastranaerophilales_bacterium	10.7843	6.16246
k__Bacteria|p__Cyanobacteria|c__Cyanobacteria_unclassified|o__Oscillatoriales|f__Microcoleaceae|g__Arthrospira|s__Arthrospira_maxima	0.490196	0.280112
k__Bacteria|p__Cyanobacteria|c__Cyanobacteria_unclassified|o__Oscillatoriales|f__Microcoleaceae|g__Arthrospira|s__Arthrospira_platensis	0.490196	0
k__Bacteria|p__Firmicutes|c__Bacilli|o__Bacillales|f__Bacillaceae|g__Bacillus|s__Bacillus_aerius	17.6471	11.2045
k__Bacteria|p__Firmicutes|c__Bacilli|o__Bacillales|f__Bacillales_unclassified|g__Gemella|s__Gemella_asaccharolytica	2.94118	5.32213
k__Bacteria|p__Firmicutes|c__Bacilli|o__Bacillales|f__Bacillales_unclassified|g__Gemella|s__Gemella_bergeri	0	0.280112
k__Bacteria|p__Firmicutes|c__Bacilli|o__Bacillales|f__Bacillales_unclassified|g__Gemella|s__Gemella_haemolysans	9.80392	8.68347
k__Bacteria|p__Firmicutes|c__Bacilli|o__Bacillales|f__Bacillales_unclassified|g__Gemella|s__Gemella_morbillorum	1.96078	2.2409
k__Bacteria|p__Firmicutes|c__Bacilli|o__Bacillales|f__Bacillales_unclassified|g__Gemella|s__Gemella_sanguinis	24.0196	19.888
k__Bacteria|p__Firmicutes|c__Bacilli|o__Bacillales|f__Listeriaceae|g__Brochothrix|s__Brochothrix_thermosphacta	0.490196	0
k__Bacteria|p__Firmicutes|c__Bacilli|o__Bacillales|f__Staphylococcaceae|g__Macrococcus|s__Macrococcus_caseolyticus	0	0.280112
k__Bacteria|p__Firmicutes|c__Bacilli|o__Bacillales|f__Staphylococcaceae|g__Staphylococcus|s__Staphylococcus_argenteus	0.490196	0
k__Bacteria|p__Firmicutes|c__Bacilli|o__Bacillales|f__Staphylococcaceae|g__Staphylococcus|s__Staphylococcus_aureus	0	0.560224
k__Bacteria|p__Firmicutes|c__Bacilli|o__Bacillales|f__Staphylococcaceae|g__Staphylococcus|s__Staphylococcus_equorum	0.980392	0.280112
k__Bacteria|p__Firmicutes|c__Bacilli|o__Bacillales|f__Staphylococcaceae|g__Staphylococcus|s__Staphylococcus_saprophyticus	0	0.280112
k__Bacteria|p__Firmicutes|c__Bacilli|o__Bacillales|f__Staphylococcaceae|g__Staphylococcus|s__Staphylococcus_xylosus	0.490196	0.280112
k__Bacteria|p__Firmicutes|c__Bacilli|o__Lactobacillales|f__Aerococcaceae|g__Abiotrophia|s__Abiotrophia_sp_HMSC24B09	0	0.280112
k__Bacteria|p__Firmicutes|c__Bacilli|o__Lactobacillales|f__Aerococcaceae|g__Aerococcus|s__Aerococcus_christensenii	0	0.840336
k__Bacteria|p__Firmicutes|c__Bacilli|o__Lactobacillales|f__Aerococcaceae|g__Facklamia|s__Facklamia_hominis	0.490196	0
k__Bacteria|p__Firmicutes|c__Bacilli|o__Lactobacillales|f__Carnobacteriaceae|g__Carnobacterium|s__Carnobacterium_divergens	0.490196	0.280112
k__Bacteria|p__Firmicutes|c__Bacilli|o__Lactobacillales|f__Carnobacteriaceae|g__Granulicatella|s__Granulicatella_elegans	0	0.280112
k__Bacteria|p__Firmicutes|c__Bacilli|o__Lactobacillales|f__Enterococcaceae|g__Enterococcus|s__Enterococcus_avium	0.980392	0.840336
k__Bacteria|p__Firmicutes|c__Bacilli|o__Lactobacillales|f__Enterococcaceae|g__Enterococcus|s__Enterococcus_casseliflavus	0.490196	0.840336
k__Bacteria|p__Firmicutes|c__Bacilli|o__Lactobacillales|f__Enterococcaceae|g__Enterococcus|s__Enterococcus_durans	1.96078	1.96078
k__Bacteria|p__Firmicutes|c__Bacilli|o__Lactobacillales|f__Enterococcaceae|g__Enterococcus|s__Enterococcus_faecalis	6.37255	5.88235
k__Bacteria|p__Firmicutes|c__Bacilli|o__Lactobacillales|f__Enterococcaceae|g__Enterococcus|s__Enterococcus_faecium	6.37255	5.60224
k__Bacteria|p__Firmicutes|c__Bacilli|o__Lactobacillales|f__Enterococcaceae|g__Enterococcus|s__Enterococcus_gallinarum	0	0.280112
k__Bacteria|p__Firmicutes|c__Bacilli|o__Lactobacillales|f__Enterococcaceae|g__Enterococcus|s__Enterococcus_gilvus	0.490196	0.280112
k__Bacteria|p__Firmicutes|c__Bacilli|o__Lactobacillales|f__Enterococcaceae|g__Enterococcus|s__Enterococcus_hirae	0.980392	0
k__Bacteria|p__Firmicutes|c__Bacilli|o__Lactobacillales|f__Enterococcaceae|g__Enterococcus|s__Enterococcus_mundtii	0.490196	0.560224
k__Bacteria|p__Firmicutes|c__Bacilli|o__Lactobacillales|f__Lactobacillaceae|g__Lactobacillus|s__Lactobacillus_acidophilus	14.2157	11.4846
k__Bacteria|p__Firmicutes|c__Bacilli|o__Lactobacillales|f__Lactobacillaceae|g__Lactobacillus|s__Lactobacillus_agilis	0	0.280112
k__Bacteria|p__Firmicutes|c__Bacilli|o__Lactobacillales|f__Lactobacillaceae|g__Lactobacillus|s__Lactobacillus_algidus	0	0.840336
k__Bacteria|p__Firmicutes|c__Bacilli|o__Lactobacillales|f__Lactobacillaceae|g__Lactobacillus|s__Lactobacillus_alimentarius	0.490196	0
k__Bacteria|p__Firmicutes|c__Bacilli|o__Lactobacillales|f__Lactobacillaceae|g__Lactobacillus|s__Lactobacillus_brevis	0.490196	0.560224
k__Bacteria|p__Firmicutes|c__Bacilli|o__Lactobacillales|f__Lactobacillaceae|g__Lactobacillus|s__Lactobacillus_crispatus	0.490196	3.64146
k__Bacteria|p__Firmicutes|c__Bacilli|o__Lactobacillales|f__Lactobacillaceae|g__Lactobacillus|s__Lactobacillus_curvatus	1.47059	0.280112
k__Bacteria|p__Firmicutes|c__Bacilli|o__Lactobacillales|f__Lactobacillaceae|g__Lactobacillus|s__Lactobacillus_delbrueckii	11.7647	8.40336
k__Bacteria|p__Firmicutes|c__Bacilli|o__Lactobacillales|f__Lactobacillaceae|g__Lactobacillus|s__Lactobacillus_fermentum	0.490196	1.68067
k__Bacteria|p__Firmicutes|c__Bacilli|o__Lactobacillales|f__Lactobacillaceae|g__Lactobacillus|s__Lactobacillus_gasseri	1.47059	3.08123
k__Bacteria|p__Firmicutes|c__Bacilli|o__Lactobacillales|f__Lactobacillaceae|g__Lactobacillus|s__Lactobacillus_helveticus	1.96078	0.280112
k__Bacteria|p__Firmicutes|c__Bacilli|o__Lactobacillales|f__Lactobacillaceae|g__Lactobacillus|s__Lactobacillus_iners	0.980392	5.32213
k__Bacteria|p__Firmicutes|c__Bacilli|o__Lactobacillales|f__Lactobacillaceae|g__Lactobacillus|s__Lactobacillus_ingluviei	0	0.280112
k__Bacteria|p__Firmicutes|c__Bacilli|o__Lactobacillales|f__Lactobacillaceae|g__Lactobacillus|s__Lactobacillus_jensenii	0	0.280112
k__Bacteria|p__Firmicutes|c__Bacilli|o__Lactobacillales|f__Lactobacillaceae|g__Lactobacillus|s__Lactobacillus_johnsonii	0	0.280112
k__Bacteria|p__Firmicutes|c__Bacilli|o__Lactobacillales|f__Lactobacillaceae|g__Lactobacillus|s__Lactobacillus_kefiranofaciens	1.47059	0.280112
k__Bacteria|p__Firmicutes|c__Bacilli|o__Lactobacillales|f__Lactobacillaceae|g__Lactobacillus|s__Lactobacillus_kefiri	0.490196	0
k__Bacteria|p__Firmicutes|c__Bacilli|o__Lactobacillales|f__Lactobacillaceae|g__Lactobacillus|s__Lactobacillus_mucosae	0.980392	0.560224
k__Bacteria|p__Firmicutes|c__Bacilli|o__Lactobacillales|f__Lactobacillaceae|g__Lactobacillus|s__Lactobacillus_paragasseri	0	1.96078
k__Bacteria|p__Firmicutes|c__Bacilli|o__Lactobacillales|f__Lactobacillaceae|g__Lactobacillus|s__Lactobacillus_plantarum	2.94118	3.08123
k__Bacteria|p__Firmicutes|c__Bacilli|o__Lactobacillales|f__Lactobacillaceae|g__Lactobacillus|s__Lactobacillus_reuteri	0.490196	0.560224
k__Bacteria|p__Firmicutes|c__Bacilli|o__Lactobacillales|f__Lactobacillaceae|g__Lactobacillus|s__Lactobacillus_rhamnosus	10.7843	7.28291
k__Bacteria|p__Firmicutes|c__Bacilli|o__Lactobacillales|f__Lactobacillaceae|g__Lactobacillus|s__Lactobacillus_ruminis	8.82353	6.72269
k__Bacteria|p__Firmicutes|c__Bacilli|o__Lactobacillales|f__Lactobacillaceae|g__Lactobacillus|s__Lactobacillus_sakei	1.96078	1.68067
k__Bacteria|p__Firmicutes|c__Bacilli|o__Lactobacillales|f__Lactobacillaceae|g__Lactobacillus|s__Lactobacillus_salivarius	0.980392	0.560224
k__Bacteria|p__Firmicutes|c__Bacilli|o__Lactobacillales|f__Lactobacillaceae|g__Lactobacillus|s__Lactobacillus_sanfranciscensis	0	0.280112
k__Bacteria|p__Firmicutes|c__Bacilli|o__Lactobacillales|f__Lactobacillaceae|g__Lactobacillus|s__Lactobacillus_vaginalis	0.490196	0.560224
k__Bacteria|p__Firmicutes|c__Bacilli|o__Lactobacillales|f__Lactobacillaceae|g__Lactobacillus|s__Lactobacillus_versmoldensis	0.980392	0
k__Bacteria|p__Firmicutes|c__Bacilli|o__Lactobacillales|f__Lactobacillaceae|g__Pediococcus|s__Pediococcus_acidilactici	1.96078	0.280112
k__Bacteria|p__Firmicutes|c__Bacilli|o__Lactobacillales|f__Lactobacillaceae|g__Pediococcus|s__Pediococcus_argentinicus	0	0.560224
k__Bacteria|p__Firmicutes|c__Bacilli|o__Lactobacillales|f__Lactobacillaceae|g__Pediococcus|s__Pediococcus_pentosaceus	0.490196	0.280112
k__Bacteria|p__Firmicutes|c__Bacilli|o__Lactobacillales|f__Lactobacillaceae|g__Sharpea|s__Sharpea_azabuensis	0.980392	2.2409
k__Bacteria|p__Firmicutes|c__Bacilli|o__Lactobacillales|f__Leuconostocaceae|g__Leuconostoc|s__Leuconostoc_carnosum	0.490196	0.560224
k__Bacteria|p__Firmicutes|c__Bacilli|o__Lactobacillales|f__Leuconostocaceae|g__Leuconostoc|s__Leuconostoc_citreum	1.47059	1.40056
k__Bacteria|p__Firmicutes|c__Bacilli|o__Lactobacillales|f__Leuconostocaceae|g__Leuconostoc|s__Leuconostoc_garlicum	0.980392	1.40056
k__Bacteria|p__Firmicutes|c__Bacilli|o__Lactobacillales|f__Leuconostocaceae|g__Leuconostoc|s__Leuconostoc_gelidum	2.45098	3.64146
k__Bacteria|p__Firmicutes|c__Bacilli|o__Lactobacillales|f__Leuconostocaceae|g__Leuconostoc|s__Leuconostoc_lactis	1.47059	1.12045
k__Bacteria|p__Firmicutes|c__Bacilli|o__Lactobacillales|f__Leuconostocaceae|g__Leuconostoc|s__Leuconostoc_mesenteroides	5.88235	3.08123
k__Bacteria|p__Firmicutes|c__Bacilli|o__Lactobacillales|f__Leuconostocaceae|g__Leuconostoc|s__Leuconostoc_pseudomesenteroides	1.96078	1.40056
k__Bacteria|p__Firmicutes|c__Bacilli|o__Lactobacillales|f__Leuconostocaceae|g__Leuconostoc|s__Leuconostoc_suionicum	0.490196	0.280112
k__Bacteria|p__Firmicutes|c__Bacilli|o__Lactobacillales|f__Leuconostocaceae|g__Weissella|s__Weissella_cibaria	0.980392	1.96078
k__Bacteria|p__Firmicutes|c__Bacilli|o__Lactobacillales|f__Leuconostocaceae|g__Weissella|s__Weissella_confusa	0.490196	1.96078
k__Bacteria|p__Firmicutes|c__Bacilli|o__Lactobacillales|f__Leuconostocaceae|g__Weissella|s__Weissella_soli	0.490196	0
k__Bacteria|p__Firmicutes|c__Bacilli|o__Lactobacillales|f__Leuconostocaceae|g__Weissella|s__Weissella_viridescens	0	0.280112
k__Bacteria|p__Firmicutes|c__Bacilli|o__Lactobacillales|f__Streptococcaceae|g__Lactococcus|s__Lactococcus_garvieae	0	1.12045
k__Bacteria|p__Firmicutes|c__Bacilli|o__Lactobacillales|f__Streptococcaceae|g__Lactococcus|s__Lactococcus_petauri	0	1.12045
k__Bacteria|p__Firmicutes|c__Bacilli|o__Lactobacillales|f__Streptococcaceae|g__Lactococcus|s__Lactococcus_piscium	1.96078	2.2409
k__Bacteria|p__Firmicutes|c__Bacilli|o__Lactobacillales|f__Streptococcaceae|g__Lactococcus|s__Lactococcus_raffinolactis	1.47059	1.12045
k__Bacteria|p__Firmicutes|c__Bacilli|o__Lactobacillales|f__Streptococcaceae|g__Streptococcus|s__Streptococcus_agalactiae	0.490196	0.840336
k__Bacteria|p__Firmicutes|c__Bacilli|o__Lactobacillales|f__Streptococcaceae|g__Streptococcus|s__Streptococcus_anginosus_group	19.1176	16.5266
k__Bacteria|p__Firmicutes|c__Bacilli|o__Lactobacillales|f__Streptococcaceae|g__Streptococcus|s__Streptococcus_cristatus	4.90196	0.840336
k__Bacteria|p__Firmicutes|c__Bacilli|o__Lactobacillales|f__Streptococcaceae|g__Streptococcus|s__Streptococcus_downei	0	0.280112
k__Bacteria|p__Firmicutes|c__Bacilli|o__Lactobacillales|f__Streptococcaceae|g__Streptococcus|s__Streptococcus_equinus	0	0.280112
k__Bacteria|p__Firmicutes|c__Bacilli|o__Lactobacillales|f__Streptococcaceae|g__Streptococcus|s__Streptococcus_gallolyticus	1.47059	0
k__Bacteria|p__Firmicutes|c__Bacilli|o__Lactobacillales|f__Streptococcaceae|g__Streptococcus|s__Streptococcus_gordonii	19.6078	12.0448
k__Bacteria|p__Firmicutes|c__Bacilli|o__Lactobacillales|f__Streptococcaceae|g__Streptococcus|s__Streptococcus_infantarius	0.490196	1.40056
k__Bacteria|p__Firmicutes|c__Bacilli|o__Lactobacillales|f__Streptococcaceae|g__Streptococcus|s__Streptococcus_infantis	15.1961	19.6078
k__Bacteria|p__Firmicutes|c__Bacilli|o__Lactobacillales|f__Streptococcaceae|g__Streptococcus|s__Streptococcus_lutetiensis	1.47059	0.840336
k__Bacteria|p__Firmicutes|c__Bacilli|o__Lactobacillales|f__Streptococcaceae|g__Streptococcus|s__Streptococcus_macedonicus	0.490196	0
k__Bacteria|p__Firmicutes|c__Bacilli|o__Lactobacillales|f__Streptococcaceae|g__Streptococcus|s__Streptococcus_milleri	5.39216	4.48179
k__Bacteria|p__Firmicutes|c__Bacilli|o__Lactobacillales|f__Streptococcaceae|g__Streptococcus|s__Streptococcus_mutans	10.7843	8.68347
k__Bacteria|p__Firmicutes|c__Bacilli|o__Lactobacillales|f__Streptococcaceae|g__Streptococcus|s__Streptococcus_oralis	16.1765	12.0448
k__Bacteria|p__Firmicutes|c__Bacilli|o__Lactobacillales|f__Streptococcaceae|g__Streptococcus|s__Streptococcus_parauberis	0	0.280112
k__Bacteria|p__Firmicutes|c__Bacilli|o__Lactobacillales|f__Streptococcaceae|g__Streptococcus|s__Streptococcus_pasteurianus	1.96078	0.280112
k__Bacteria|p__Firmicutes|c__Bacilli|o__Lactobacillales|f__Streptococcaceae|g__Streptococcus|s__Streptococcus_pneumoniae	1.96078	2.52101
k__Bacteria|p__Firmicutes|c__Bacilli|o__Lactobacillales|f__Streptococcaceae|g__Streptococcus|s__Streptococcus_pseudopneumoniae	0.490196	0.560224
k__Bacteria|p__Firmicutes|c__Bacilli|o__Lactobacillales|f__Streptococcaceae|g__Streptococcus|s__Streptococcus_salivarius_CAG_79	6.86275	2.80112
k__Bacteria|p__Firmicutes|c__Bacilli|o__Lactobacillales|f__Streptococcaceae|g__Streptococcus|s__Streptococcus_sanguinis	15.6863	14.2857
k__Bacteria|p__Firmicutes|c__Bacilli|o__Lactobacillales|f__Streptococcaceae|g__Streptococcus|s__Streptococcus_sinensis	0.490196	0.840336
k__Bacteria|p__Firmicutes|c__Bacilli|o__Lactobacillales|f__Streptococcaceae|g__Streptococcus|s__Streptococcus_sobrinus	0.980392	0
k__Bacteria|p__Firmicutes|c__Bacilli|o__Lactobacillales|f__Streptococcaceae|g__Streptococcus|s__Streptococcus_sp_F0442	9.80392	9.52381
k__Bacteria|p__Firmicutes|c__Bacilli|o__Lactobacillales|f__Streptococcaceae|g__Streptococcus|s__Streptococcus_sp_HMSC034E03	0	0.560224
k__Bacteria|p__Firmicutes|c__Bacilli|o__Lactobacillales|f__Streptococcaceae|g__Streptococcus|s__Streptococcus_sp_HMSC067H01	0	0.560224
k__Bacteria|p__Firmicutes|c__Bacilli|o__Lactobacillales|f__Streptococcaceae|g__Streptococcus|s__Streptococcus_sp_HMSC070B10	0.980392	1.12045
k__Bacteria|p__Firmicutes|c__Bacilli|o__Lactobacillales|f__Streptococcaceae|g__Streptococcus|s__Streptococcus_sp_HMSC071D03	0	0.560224
k__Bacteria|p__Firmicutes|c__Bacilli|o__Lactobacillales|f__Streptococcaceae|g__Streptococcus|s__Streptococcus_sp_HPH0090	0.980392	0.560224
k__Bacteria|p__Firmicutes|c__Bacilli|o__Lactobacillales|f__Streptococcaceae|g__Streptococcus|s__Streptococcus_sp_M334	0.490196	1.40056
k__Bacteria|p__Firmicutes|c__Bacilli|o__Lactobacillales|f__Streptococcaceae|g__Streptococcus|s__Streptococcus_sp_NLAE_zl_C503	0.980392	0.560224
k__Bacteria|p__Firmicutes|c__Bacilli|o__Lactobacillales|f__Streptococcaceae|g__Streptococcus|s__Streptococcus_sp_oral_taxon_058	0	0.280112
k__Bacteria|p__Firmicutes|c__Bacilli|o__Lactobacillales|f__Streptococcaceae|g__Streptococcus|s__Streptococcus_troglodytae	0	0.280112
k__Bacteria|p__Firmicutes|c__Bacilli|o__Lactobacillales|f__Streptococcaceae|g__Streptococcus|s__Streptococcus_vestibularis	22.549	18.4874
k__Bacteria|p__Firmicutes|c__Bacilli|o__Lactobacillales|f__Streptococcaceae|g__Streptococcus|s__Streptococcus_viridans	1.47059	1.40056
k__Bacteria|p__Firmicutes|c__Clostridia|o__Clostridiales|f__Catabacteriaceae|g__Catabacter|s__Catabacter_hongkongensis	3.92157	8.12325
k__Bacteria|p__Firmicutes|c__Clostridia|o__Clostridiales|f__Christensenellaceae|g__Christensenella|s__Christensenella_minuta	11.2745	11.2045
k__Bacteria|p__Firmicutes|c__Clostridia|o__Clostridiales|f__Clostridiaceae|g__Clostridium|s__Butyribacterium_methylotrophicum	3.43137	3.92157
k__Bacteria|p__Firmicutes|c__Clostridia|o__Clostridiales|f__Clostridiaceae|g__Clostridium|s__Clostridium_baratii	0.490196	0
k__Bacteria|p__Firmicutes|c__Clostridia|o__Clostridiales|f__Clostridiaceae|g__Clostridium|s__Clostridium_celatum	13.2353	8.12325
k__Bacteria|p__Firmicutes|c__Clostridia|o__Clostridiales|f__Clostridiaceae|g__Clostridium|s__Clostridium_paraputrificum	9.31373	4.48179
k__Bacteria|p__Firmicutes|c__Clostridia|o__Clostridiales|f__Clostridiaceae|g__Clostridium|s__Clostridium_perfringens	5.39216	2.2409
k__Bacteria|p__Firmicutes|c__Clostridia|o__Clostridiales|f__Clostridiaceae|g__Clostridium|s__Clostridium_sp_CAG_299	10.2941	7.56303
k__Bacteria|p__Firmicutes|c__Clostridia|o__Clostridiales|f__Clostridiaceae|g__Clostridium|s__Clostridium_sp_CAG_411	3.43137	2.2409
k__Bacteria|p__Firmicutes|c__Clostridia|o__Clostridiales|f__Clostridiaceae|g__Clostridium|s__Clostridium_sp_CAG_413	4.41176	7.28291
k__Bacteria|p__Firmicutes|c__Clostridia|o__Clostridiales|f__Clostridiaceae|g__Clostridium|s__Clostridium_sp_CAG_510	0.490196	1.12045
k__Bacteria|p__Firmicutes|c__Clostridia|o__Clostridiales|f__Clostridiaceae|g__Clostridium|s__Clostridium_sp_CAG_590	1.47059	0.560224
k__Bacteria|p__Firmicutes|c__Clostridia|o__Clostridiales|f__Clostridiaceae|g__Clostridium|s__Clostridium_sp_CAG_632	0	0.280112
k__Bacteria|p__Firmicutes|c__Clostridia|o__Clostridiales|f__Clostridiaceae|g__Clostridium|s__Clostridium_sp_CAG_678	0.980392	0.560224
k__Bacteria|p__Firmicutes|c__Clostridia|o__Clostridiales|f__Clostridiaceae|g__Clostridium|s__Clostridium_sp_CAG_964	2.94118	2.52101
k__Bacteria|p__Firmicutes|c__Clostridia|o__Clostridiales|f__Clostridiaceae|g__Clostridium|s__Clostridium_sp_D5	1.96078	4.48179
k__Bacteria|p__Firmicutes|c__Clostridia|o__Clostridiales|f__Clostridiaceae|g__Clostridium|s__Clostridium_sp_chh4_2	1.47059	0.840336
k__Bacteria|p__Firmicutes|c__Clostridia|o__Clostridiales|f__Clostridiaceae|g__Clostridium|s__Clostridium_ventriculi	2.94118	2.2409
k__Bacteria|p__Firmicutes|c__Clostridia|o__Clostridiales|f__Clostridiaceae|g__Hungatella|s__Hungatella_effluvii	0.980392	0.560224
k__Bacteria|p__Firmicutes|c__Clostridia|o__Clostridiales|f__Clostridiaceae|g__Lactonifactor|s__Lactonifactor_longoviformis	7.35294	6.16246
k__Bacteria|p__Firmicutes|c__Clostridia|o__Clostridiales|f__Clostridiales_Family_XIII_Incertae_Sedis|g__Clostridiales_Family_XIII_Incertae_Sedis_unclassified|s__Eubacterium_brachy	0	0.560224
k__Bacteria|p__Firmicutes|c__Clostridia|o__Clostridiales|f__Clostridiales_Family_XIII_Incertae_Sedis|g__Clostridiales_Family_XIII_Incertae_Sedis_unclassified|s__Eubacterium_sulci	1.96078	0.560224
k__Bacteria|p__Firmicutes|c__Clostridia|o__Clostridiales|f__Clostridiales_Family_XIII_Incertae_Sedis|g__Mogibacterium|s__Mogibacterium_diversum	1.96078	0.560224
k__Bacteria|p__Firmicutes|c__Clostridia|o__Clostridiales|f__Clostridiales_unclassified|g__Clostridiales_unclassified|s__Bacteroides_pectinophilus	6.37255	7.84314
k__Bacteria|p__Firmicutes|c__Clostridia|o__Clostridiales|f__Clostridiales_unclassified|g__Clostridiales_unclassified|s__Clostridiales_bacterium_1_7_47FAA	8.33333	10.6443
k__Bacteria|p__Firmicutes|c__Clostridia|o__Clostridiales|f__Clostridiales_unclassified|g__Clostridiales_unclassified|s__Clostridiales_bacterium_CHKCI006	7.35294	5.60224
k__Bacteria|p__Firmicutes|c__Clostridia|o__Clostridiales|f__Eubacteriaceae|g__Anaerofustis|s__Anaerofustis_stercorihominis	1.47059	1.12045
k__Bacteria|p__Firmicutes|c__Clostridia|o__Clostridiales|f__Eubacteriaceae|g__Eubacteriaceae_unclassified|s__Eubacteriaceae_bacterium_CHKCI005	22.549	19.0476
k__Bacteria|p__Firmicutes|c__Clostridia|o__Clostridiales|f__Eubacteriaceae|g__Eubacterium|s__Eubacterium_callanderi	4.90196	4.20168
k__Bacteria|p__Firmicutes|c__Clostridia|o__Clostridiales|f__Eubacteriaceae|g__Eubacterium|s__Eubacterium_coprostanoligenes	0.980392	0.840336
k__Bacteria|p__Firmicutes|c__Clostridia|o__Clostridiales|f__Eubacteriaceae|g__Eubacterium|s__Eubacterium_dolichum_CAG_375	5.88235	1.12045
k__Bacteria|p__Firmicutes|c__Clostridia|o__Clostridiales|f__Eubacteriaceae|g__Eubacterium|s__Eubacterium_limosum	6.37255	7.0028
k__Bacteria|p__Firmicutes|c__Clostridia|o__Clostridiales|f__Eubacteriaceae|g__Eubacterium|s__Eubacterium_sp_An11	0.490196	0
k__Bacteria|p__Firmicutes|c__Clostridia|o__Clostridiales|f__Eubacteriaceae|g__Eubacterium|s__Eubacterium_sp_CAG_786	2.45098	0.840336
k__Bacteria|p__Firmicutes|c__Clostridia|o__Clostridiales|f__Hungateiclostridiaceae|g__Mageeibacillus|s__Mageeibacillus_indolicus	6.37255	8.96359
k__Bacteria|p__Firmicutes|c__Clostridia|o__Clostridiales|f__Lachnospiraceae|g__Anaerostipes|s__Anaerostipes_caccae	2.45098	1.12045
k__Bacteria|p__Firmicutes|c__Clostridia|o__Clostridiales|f__Lachnospiraceae|g__Anaerotignum|s__Anaerotignum_lactatifermentans	7.35294	5.32213
k__Bacteria|p__Firmicutes|c__Clostridia|o__Clostridiales|f__Lachnospiraceae|g__Blautia|s__Blautia_coccoides	6.86275	4.48179
k__Bacteria|p__Firmicutes|c__Clostridia|o__Clostridiales|f__Lachnospiraceae|g__Blautia|s__Blautia_hansenii	0.980392	0.840336
k__Bacteria|p__Firmicutes|c__Clostridia|o__Clostridiales|f__Lachnospiraceae|g__Blautia|s__Blautia_producta	8.33333	11.2045
k__Bacteria|p__Firmicutes|c__Clostridia|o__Clostridiales|f__Lachnospiraceae|g__Blautia|s__Blautia_sp_An249	1.47059	4.48179
k__Bacteria|p__Firmicutes|c__Clostridia|o__Clostridiales|f__Lachnospiraceae|g__Blautia|s__Blautia_sp_CAG_257	19.1176	18.4874
k__Bacteria|p__Firmicutes|c__Clostridia|o__Clostridiales|f__Lachnospiraceae|g__Blautia|s__Blautia_sp_N6H1_15	1.47059	0.560224
k__Bacteria|p__Firmicutes|c__Clostridia|o__Clostridiales|f__Lachnospiraceae|g__Butyrivibrio|s__Butyrivibrio_crossotus	20.5882	11.2045
k__Bacteria|p__Firmicutes|c__Clostridia|o__Clostridiales|f__Lachnospiraceae|g__Butyrivibrio|s__Butyrivibrio_sp_CAG_318	4.90196	2.2409
k__Bacteria|p__Firmicutes|c__Clostridia|o__Clostridiales|f__Lachnospiraceae|g__Dorea|s__Dorea_sp_CAG_317	19.6078	10.084
k__Bacteria|p__Firmicutes|c__Clostridia|o__Clostridiales|f__Lachnospiraceae|g__Dorea|s__Dorea_sp_D27	1.47059	0
k__Bacteria|p__Firmicutes|c__Clostridia|o__Clostridiales|f__Lachnospiraceae|g__Faecalicatena|s__Faecalicatena_orotica	1.47059	0.840336
k__Bacteria|p__Firmicutes|c__Clostridia|o__Clostridiales|f__Lachnospiraceae|g__Lachnoclostridium|s__Clostridium_aldenense	19.1176	14.0056
k__Bacteria|p__Firmicutes|c__Clostridia|o__Clostridiales|f__Lachnospiraceae|g__Lachnoclostridium|s__Clostridium_clostridioforme	17.6471	12.8852
k__Bacteria|p__Firmicutes|c__Clostridia|o__Clostridiales|f__Lachnospiraceae|g__Lachnoclostridium|s__Clostridium_hylemonae	0	0.280112
k__Bacteria|p__Firmicutes|c__Clostridia|o__Clostridiales|f__Lachnospiraceae|g__Lachnoclostridium|s__Clostridium_scindens	5.88235	3.92157
k__Bacteria|p__Firmicutes|c__Clostridia|o__Clostridiales|f__Lachnospiraceae|g__Lachnoclostridium|s__Lachnoclostridium_sp_An118	0.980392	1.40056
k__Bacteria|p__Firmicutes|c__Clostridia|o__Clostridiales|f__Lachnospiraceae|g__Lachnoclostridium|s__Lachnoclostridium_sp_An131	7.35294	5.04202
k__Bacteria|p__Firmicutes|c__Clostridia|o__Clostridiales|f__Lachnospiraceae|g__Lachnoclostridium|s__Lachnoclostridium_sp_An138	17.1569	10.9244
k__Bacteria|p__Firmicutes|c__Clostridia|o__Clostridiales|f__Lachnospiraceae|g__Lachnoclostridium|s__Lachnoclostridium_sp_An14	1.47059	1.68067
k__Bacteria|p__Firmicutes|c__Clostridia|o__Clostridiales|f__Lachnospiraceae|g__Lachnoclostridium|s__Lachnoclostridium_sp_An169	0.490196	0.280112
k__Bacteria|p__Firmicutes|c__Clostridia|o__Clostridiales|f__Lachnospiraceae|g__Lachnoclostridium|s__Lachnoclostridium_sp_An196	0	0.560224
k__Bacteria|p__Firmicutes|c__Clostridia|o__Clostridiales|f__Lachnospiraceae|g__Lachnoclostridium|s__Lachnoclostridium_sp_An298	0.490196	0
k__Bacteria|p__Firmicutes|c__Clostridia|o__Clostridiales|f__Lachnospiraceae|g__Lachnoclostridium|s__Lachnoclostridium_sp_An76	0	0.560224
k__Bacteria|p__Firmicutes|c__Clostridia|o__Clostridiales|f__Lachnospiraceae|g__Lachnospiraceae_unclassified|s__Lachnospiraceae_bacterium_oral_taxon_096	0.490196	0.280112
k__Bacteria|p__Firmicutes|c__Clostridia|o__Clostridiales|f__Lachnospiraceae|g__Marvinbryantia|s__Marvinbryantia_formatexigens	2.94118	1.68067
k__Bacteria|p__Firmicutes|c__Clostridia|o__Clostridiales|f__Lachnospiraceae|g__Murimonas|s__Murimonas_intestini	1.96078	0.560224
k__Bacteria|p__Firmicutes|c__Clostridia|o__Clostridiales|f__Lachnospiraceae|g__Oribacterium|s__Oribacterium_parvum	0	1.12045
k__Bacteria|p__Firmicutes|c__Clostridia|o__Clostridiales|f__Lachnospiraceae|g__Oribacterium|s__Oribacterium_sinus	1.47059	0.560224
k__Bacteria|p__Firmicutes|c__Clostridia|o__Clostridiales|f__Lachnospiraceae|g__Roseburia|s__Roseburia_sp_CAG_303	16.1765	15.4062
k__Bacteria|p__Firmicutes|c__Clostridia|o__Clostridiales|f__Lachnospiraceae|g__Sellimonas|s__Sellimonas_intestinalis	17.6471	20.4482
k__Bacteria|p__Firmicutes|c__Clostridia|o__Clostridiales|f__Lachnospiraceae|g__Stomatobaculum|s__Stomatobaculum_longum	0.490196	0
k__Bacteria|p__Firmicutes|c__Clostridia|o__Clostridiales|f__Lachnospiraceae|g__Tyzzerella|s__Tyzzerella_nexilis	10.2941	11.2045
k__Bacteria|p__Firmicutes|c__Clostridia|o__Clostridiales|f__Peptococcaceae|g__Peptococcus|s__Peptococcus_niger	0.490196	0.280112
k__Bacteria|p__Firmicutes|c__Clostridia|o__Clostridiales|f__Peptostreptococcaceae|g__Criibacterium|s__Criibacterium_bergeronii	0.490196	0.840336
k__Bacteria|p__Firmicutes|c__Clostridia|o__Clostridiales|f__Peptostreptococcaceae|g__Paeniclostridium|s__Paeniclostridium_sordellii	0.490196	0
k__Bacteria|p__Firmicutes|c__Clostridia|o__Clostridiales|f__Peptostreptococcaceae|g__Peptostreptococcus|s__Peptostreptococcus_anaerobius	6.37255	7.56303
k__Bacteria|p__Firmicutes|c__Clostridia|o__Clostridiales|f__Peptostreptococcaceae|g__Peptostreptococcus|s__Peptostreptococcus_sp_MV1	0.490196	2.2409
k__Bacteria|p__Firmicutes|c__Clostridia|o__Clostridiales|f__Peptostreptococcaceae|g__Peptostreptococcus|s__Peptostreptococcus_stomatis	3.92157	2.2409
k__Bacteria|p__Firmicutes|c__Clostridia|o__Clostridiales|f__Peptostreptococcaceae|g__Romboutsia|s__Romboutsia_hominis	0.490196	0
k__Bacteria|p__Firmicutes|c__Clostridia|o__Clostridiales|f__Peptostreptococcaceae|g__Terrisporobacter|s__Terrisporobacter_othiniensis	2.94118	1.12045
k__Bacteria|p__Firmicutes|c__Clostridia|o__Clostridiales|f__Ruminococcaceae|g__Anaerofilum|s__Anaerofilum_sp_An201	6.86275	3.64146
k__Bacteria|p__Firmicutes|c__Clostridia|o__Clostridiales|f__Ruminococcaceae|g__Anaeromassilibacillus|s__Anaeromassilibacillus_sp_An172	0	1.40056
k__Bacteria|p__Firmicutes|c__Clostridia|o__Clostridiales|f__Ruminococcaceae|g__Anaeromassilibacillus|s__Anaeromassilibacillus_sp_An200	0.490196	0
k__Bacteria|p__Firmicutes|c__Clostridia|o__Clostridiales|f__Ruminococcaceae|g__Anaerotruncus|s__Anaerotruncus_sp_CAG_528	6.37255	9.80392
k__Bacteria|p__Firmicutes|c__Clostridia|o__Clostridiales|f__Ruminococcaceae|g__Flavonifractor|s__Flavonifractor_sp_An10	11.7647	9.2437
k__Bacteria|p__Firmicutes|c__Clostridia|o__Clostridiales|f__Ruminococcaceae|g__Flavonifractor|s__Flavonifractor_sp_An306	1.96078	1.12045
k__Bacteria|p__Firmicutes|c__Clostridia|o__Clostridiales|f__Ruminococcaceae|g__Flavonifractor|s__Flavonifractor_sp_An82	0	0.280112
k__Bacteria|p__Firmicutes|c__Clostridia|o__Clostridiales|f__Ruminococcaceae|g__Gemmiger|s__Gemmiger_sp_An120	0.980392	0
k__Bacteria|p__Firmicutes|c__Clostridia|o__Clostridiales|f__Ruminococcaceae|g__Gemmiger|s__Gemmiger_sp_An50	0	0.560224
k__Bacteria|p__Firmicutes|c__Clostridia|o__Clostridiales|f__Ruminococcaceae|g__Gemmiger|s__Gemmiger_sp_An87	0.490196	0.280112
k__Bacteria|p__Firmicutes|c__Clostridia|o__Clostridiales|f__Ruminococcaceae|g__Pseudoflavonifractor|s__Pseudoflavonifractor_sp_An85	7.35294	5.04202
k__Bacteria|p__Firmicutes|c__Clostridia|o__Clostridiales|f__Ruminococcaceae|g__Ruminococcaceae_unclassified|s__Clostridium_methylpentosum	8.82353	6.44258
k__Bacteria|p__Firmicutes|c__Clostridia|o__Clostridiales|f__Ruminococcaceae|g__Ruminococcus|s__Ruminococcus_champanellensis	7.35294	5.60224
k__Bacteria|p__Firmicutes|c__Clostridia|o__Clostridiales|f__Ruminococcaceae|g__Ruminococcus|s__Ruminococcus_obeum_CAG_39	11.2745	5.32213
k__Bacteria|p__Firmicutes|c__Clostridia|o__Clostridiales|f__Ruminococcaceae|g__Ruminococcus|s__Ruminococcus_sp_CAG_330	5.39216	8.96359
k__Bacteria|p__Firmicutes|c__Clostridia|o__Clostridiales|f__Ruminococcaceae|g__Ruminococcus|s__Ruminococcus_sp_CAG_403	6.86275	5.60224
k__Bacteria|p__Firmicutes|c__Clostridia|o__Clostridiales|f__Ruminococcaceae|g__Ruminococcus|s__Ruminococcus_sp_CAG_488	4.90196	6.44258
k__Bacteria|p__Firmicutes|c__Clostridia|o__Clostridiales|f__Ruminococcaceae|g__Ruminococcus|s__Ruminococcus_sp_CAG_563	4.41176	4.20168
k__Bacteria|p__Firmicutes|c__Clostridia|o__Clostridiales|f__Ruminococcaceae|g__Ruminococcus|s__Ruminococcus_sp_CAG_579	1.47059	0.840336
k__Bacteria|p__Firmicutes|c__Clostridia|o__Clostridiales|f__Ruminococcaceae|g__Ruminococcus|s__Ruminococcus_sp_CAG_624	1.96078	2.80112
k__Bacteria|p__Firmicutes|c__Clostridia|o__Clostridiales|f__Ruminococcaceae|g__Subdoligranulum|s__Subdoligranulum_variabile	1.96078	0.840336
k__Bacteria|p__Firmicutes|c__Erysipelotrichia|o__Erysipelotrichales|f__Erysipelotrichaceae|g__Absiella|s__Absiella_dolichum	5.88235	1.12045
k__Bacteria|p__Firmicutes|c__Erysipelotrichia|o__Erysipelotrichales|f__Erysipelotrichaceae|g__Bulleidia|s__Bulleidia_extructa	0	0.280112
k__Bacteria|p__Firmicutes|c__Erysipelotrichia|o__Erysipelotrichales|f__Erysipelotrichaceae|g__Candidatus_Stoquefichus|s__Candidatus_Stoquefichus_sp_KLE1796	0.490196	0
k__Bacteria|p__Firmicutes|c__Erysipelotrichia|o__Erysipelotrichales|f__Erysipelotrichaceae|g__Catenibacterium|s__Catenibacterium_mitsuokai	7.35294	10.9244
k__Bacteria|p__Firmicutes|c__Erysipelotrichia|o__Erysipelotrichales|f__Erysipelotrichaceae|g__Coprobacillus|s__Coprobacillus_cateniformis	18.1373	12.0448
k__Bacteria|p__Firmicutes|c__Erysipelotrichia|o__Erysipelotrichales|f__Erysipelotrichaceae|g__Erysipelatoclostridium|s__Erysipelatoclostridium_ramosum	25	16.2465
k__Bacteria|p__Firmicutes|c__Erysipelotrichia|o__Erysipelotrichales|f__Erysipelotrichaceae|g__Erysipelothrix|s__Erysipelothrix_larvae	1.47059	1.40056
k__Bacteria|p__Firmicutes|c__Erysipelotrichia|o__Erysipelotrichales|f__Erysipelotrichaceae|g__Faecalicoccus|s__Faecalicoccus_pleomorphus	4.41176	2.2409
k__Bacteria|p__Firmicutes|c__Erysipelotrichia|o__Erysipelotrichales|f__Erysipelotrichaceae|g__Faecalitalea|s__Faecalitalea_cylindroides	17.1569	15.1261
k__Bacteria|p__Firmicutes|c__Erysipelotrichia|o__Erysipelotrichales|f__Erysipelotrichaceae|g__Ileibacterium|s__Ileibacterium_valens	12.7451	14.5658
k__Bacteria|p__Firmicutes|c__Erysipelotrichia|o__Erysipelotrichales|f__Erysipelotrichaceae|g__Massiliomicrobiota|s__Massiliomicrobiota_timonensis	16.1765	17.3669
k__Bacteria|p__Firmicutes|c__Erysipelotrichia|o__Erysipelotrichales|f__Erysipelotrichaceae|g__Solobacterium|s__Solobacterium_moorei	3.92157	2.52101
k__Bacteria|p__Firmicutes|c__Firmicutes_unclassified|o__Firmicutes_unclassified|f__Firmicutes_unclassified|g__Firmicutes_unclassified|s__Firmicutes_bacterium_CAG_238	23.5294	18.2073
k__Bacteria|p__Firmicutes|c__Firmicutes_unclassified|o__Firmicutes_unclassified|f__Firmicutes_unclassified|g__Firmicutes_unclassified|s__Firmicutes_bacterium_CAG_424	3.43137	2.2409
k__Bacteria|p__Firmicutes|c__Firmicutes_unclassified|o__Firmicutes_unclassified|f__Firmicutes_unclassified|g__Firmicutes_unclassified|s__Firmicutes_bacterium_CAG_534	1.47059	1.68067
k__Bacteria|p__Firmicutes|c__Firmicutes_unclassified|o__Firmicutes_unclassified|f__Firmicutes_unclassified|g__Firmicutes_unclassified|s__Firmicutes_bacterium_CAG_555	2.94118	3.92157
k__Bacteria|p__Firmicutes|c__Firmicutes_unclassified|o__Firmicutes_unclassified|f__Firmicutes_unclassified|g__Firmicutes_unclassified|s__Firmicutes_bacterium_CAG_646	2.45098	0.280112
k__Bacteria|p__Firmicutes|c__Firmicutes_unclassified|o__Firmicutes_unclassified|f__Firmicutes_unclassified|g__Firmicutes_unclassified|s__Firmicutes_bacterium_CAG_791	0	0.280112
k__Bacteria|p__Firmicutes|c__Negativicutes|o__Acidaminococcales|f__Acidaminococcaceae|g__Acidaminococcus|s__Acidaminococcus_fermentans	1.96078	0.840336
k__Bacteria|p__Firmicutes|c__Negativicutes|o__Acidaminococcales|f__Acidaminococcaceae|g__Acidaminococcus|s__Acidaminococcus_intestini	11.7647	10.9244
k__Bacteria|p__Firmicutes|c__Negativicutes|o__Acidaminococcales|f__Acidaminococcaceae|g__Acidaminococcus|s__Acidaminococcus_sp_CAG_542	0.980392	1.12045
k__Bacteria|p__Firmicutes|c__Negativicutes|o__Acidaminococcales|f__Acidaminococcaceae|g__Phascolarctobacterium|s__Phascolarctobacterium_sp_CAG_266	9.31373	12.3249
k__Bacteria|p__Firmicutes|c__Negativicutes|o__Acidaminococcales|f__Acidaminococcaceae|g__Phascolarctobacterium|s__Phascolarctobacterium_succinatutens	15.6863	10.9244
k__Bacteria|p__Firmicutes|c__Negativicutes|o__Selenomonadales|f__Selenomonadaceae|g__Megamonas|s__Megamonas_funiformis	10.2941	7.84314
k__Bacteria|p__Firmicutes|c__Negativicutes|o__Selenomonadales|f__Selenomonadaceae|g__Megamonas|s__Megamonas_funiformis_CAG_377	9.31373	5.88235
k__Bacteria|p__Firmicutes|c__Negativicutes|o__Selenomonadales|f__Selenomonadaceae|g__Megamonas|s__Megamonas_hypermegale	10.7843	8.12325
k__Bacteria|p__Firmicutes|c__Negativicutes|o__Selenomonadales|f__Selenomonadaceae|g__Megamonas|s__Megamonas_rupellensis	1.47059	0.280112
k__Bacteria|p__Firmicutes|c__Negativicutes|o__Selenomonadales|f__Selenomonadaceae|g__Mitsuokella|s__Mitsuokella_jalaludinii	3.43137	3.92157
k__Bacteria|p__Firmicutes|c__Negativicutes|o__Selenomonadales|f__Selenomonadaceae|g__Mitsuokella|s__Mitsuokella_multacida	4.41176	4.48179
k__Bacteria|p__Firmicutes|c__Negativicutes|o__Veillonellales|f__Veillonellaceae|g__Allisonella|s__Allisonella_histaminiformans	13.7255	14.5658
k__Bacteria|p__Firmicutes|c__Negativicutes|o__Veillonellales|f__Veillonellaceae|g__Dialister|s__Dialister_micraerophilus	0.490196	3.36134
k__Bacteria|p__Firmicutes|c__Negativicutes|o__Veillonellales|f__Veillonellaceae|g__Dialister|s__Dialister_pneumosintes	0.980392	1.40056
k__Bacteria|p__Firmicutes|c__Negativicutes|o__Veillonellales|f__Veillonellaceae|g__Dialister|s__Dialister_sp_CAG_357	12.2549	14.8459
k__Bacteria|p__Firmicutes|c__Negativicutes|o__Veillonellales|f__Veillonellaceae|g__Dialister|s__Dialister_succinatiphilus	5.88235	4.48179
k__Bacteria|p__Firmicutes|c__Negativicutes|o__Veillonellales|f__Veillonellaceae|g__Megasphaera|s__Megasphaera_elsdenii	1.47059	1.68067
k__Bacteria|p__Firmicutes|c__Negativicutes|o__Veillonellales|f__Veillonellaceae|g__Megasphaera|s__Megasphaera_hexanoica	0	0.280112
k__Bacteria|p__Firmicutes|c__Negativicutes|o__Veillonellales|f__Veillonellaceae|g__Megasphaera|s__Megasphaera_micronuciformis	0	0.560224
k__Bacteria|p__Firmicutes|c__Negativicutes|o__Veillonellales|f__Veillonellaceae|g__Megasphaera|s__Megasphaera_sp_DISK_18	1.96078	1.40056
k__Bacteria|p__Firmicutes|c__Negativicutes|o__Veillonellales|f__Veillonellaceae|g__Megasphaera|s__Megasphaera_sp_MJR8396C	1.47059	0.840336
k__Bacteria|p__Firmicutes|c__Negativicutes|o__Veillonellales|f__Veillonellaceae|g__Megasphaera|s__Megasphaera_stantonii	0.490196	0.560224
k__Bacteria|p__Firmicutes|c__Negativicutes|o__Veillonellales|f__Veillonellaceae|g__Negativicoccus|s__Negativicoccus_succinicivorans	3.92157	6.72269
k__Bacteria|p__Firmicutes|c__Negativicutes|o__Veillonellales|f__Veillonellaceae|g__Veillonellaceae_unclassified|s__Veillonellaceae_bacterium_DNF00626	0.490196	2.2409
k__Bacteria|p__Firmicutes|c__Negativicutes|o__Veillonellales|f__Veillonellaceae|g__Veillonella|s__Veillonella_rodentium	1.96078	2.52101
k__Bacteria|p__Firmicutes|c__Negativicutes|o__Veillonellales|f__Veillonellaceae|g__Veillonella|s__Veillonella_seminalis	0	0.280112
k__Bacteria|p__Firmicutes|c__Negativicutes|o__Veillonellales|f__Veillonellaceae|g__Veillonella|s__Veillonella_sp_CAG_933	18.6275	20.1681
k__Bacteria|p__Firmicutes|c__Negativicutes|o__Veillonellales|f__Veillonellaceae|g__Veillonella|s__Veillonella_tobetsuensis	4.90196	6.44258
k__Bacteria|p__Firmicutes|c__Tissierellia|o__Tissierellales|f__Peptoniphilaceae|g__Anaerococcus|s__Anaerococcus_lactolyticus	1.47059	1.40056
k__Bacteria|p__Firmicutes|c__Tissierellia|o__Tissierellales|f__Peptoniphilaceae|g__Anaerococcus|s__Anaerococcus_vaginalis	2.94118	6.16246
k__Bacteria|p__Firmicutes|c__Tissierellia|o__Tissierellales|f__Peptoniphilaceae|g__Finegoldia|s__Finegoldia_magna	2.94118	5.04202
k__Bacteria|p__Firmicutes|c__Tissierellia|o__Tissierellales|f__Peptoniphilaceae|g__Parvimonas|s__Parvimonas_micra	7.35294	2.2409
k__Bacteria|p__Firmicutes|c__Tissierellia|o__Tissierellales|f__Peptoniphilaceae|g__Parvimonas|s__Parvimonas_sp_KA00067	2.45098	5.32213
k__Bacteria|p__Firmicutes|c__Tissierellia|o__Tissierellales|f__Peptoniphilaceae|g__Parvimonas|s__Parvimonas_sp_oral_taxon_110	0.490196	0
k__Bacteria|p__Firmicutes|c__Tissierellia|o__Tissierellales|f__Peptoniphilaceae|g__Peptoniphilus|s__Peptoniphilus_asaccharolyticus	0	0.280112
k__Bacteria|p__Firmicutes|c__Tissierellia|o__Tissierellales|f__Peptoniphilaceae|g__Peptoniphilus|s__Peptoniphilus_coxii	0.490196	0.560224
k__Bacteria|p__Firmicutes|c__Tissierellia|o__Tissierellales|f__Peptoniphilaceae|g__Peptoniphilus|s__Peptoniphilus_duerdenii	1.47059	1.40056
k__Bacteria|p__Firmicutes|c__Tissierellia|o__Tissierellales|f__Peptoniphilaceae|g__Peptoniphilus|s__Peptoniphilus_harei	1.47059	1.40056
k__Bacteria|p__Firmicutes|c__Tissierellia|o__Tissierellales|f__Peptoniphilaceae|g__Peptoniphilus|s__Peptoniphilus_lacrimalis	5.88235	7.28291
k__Bacteria|p__Firmicutes|c__Tissierellia|o__Tissierellales|f__Peptoniphilaceae|g__Peptoniphilus|s__Peptoniphilus_sp_BV3C26	0.980392	1.40056
k__Bacteria|p__Firmicutes|c__Tissierellia|o__Tissierellales|f__Peptoniphilaceae|g__Peptoniphilus|s__Peptoniphilus_sp_DNF00840	0	0.560224
k__Bacteria|p__Firmicutes|c__Tissierellia|o__Tissierellales|f__Peptoniphilaceae|g__Peptoniphilus|s__Peptoniphilus_sp_HMSC062D09	0.980392	2.2409
k__Bacteria|p__Firmicutes|c__Tissierellia|o__Tissierellia_unclassified|f__Tissierellia_unclassified|g__Tissierellia_unclassified|s__Bacteroides_coagulans	2.94118	5.04202
k__Bacteria|p__Firmicutes|c__Tissierellia|o__Tissierellia_unclassified|f__Tissierellia_unclassified|g__Tissierellia_unclassified|s__Tissierellia_bacterium_KA00581	0	1.40056
k__Bacteria|p__Fusobacteria|c__Fusobacteriia|o__Fusobacteriales|f__Fusobacteriaceae|g__Fusobacterium|s__Fusobacterium_equinum	1.96078	2.52101
k__Bacteria|p__Fusobacteria|c__Fusobacteriia|o__Fusobacteriales|f__Fusobacteriaceae|g__Fusobacterium|s__Fusobacterium_gonidiaformans	2.45098	3.64146
k__Bacteria|p__Fusobacteria|c__Fusobacteriia|o__Fusobacteriales|f__Fusobacteriaceae|g__Fusobacterium|s__Fusobacterium_naviforme	1.47059	1.68067
k__Bacteria|p__Fusobacteria|c__Fusobacteriia|o__Fusobacteriales|f__Fusobacteriaceae|g__Fusobacterium|s__Fusobacterium_nucleatum	2.94118	2.52101
k__Bacteria|p__Fusobacteria|c__Fusobacteriia|o__Fusobacteriales|f__Fusobacteriaceae|g__Fusobacterium|s__Fusobacterium_periodonticum	0.490196	0.280112
k__Bacteria|p__Fusobacteria|c__Fusobacteriia|o__Fusobacteriales|f__Fusobacteriaceae|g__Fusobacterium|s__Fusobacterium_sp_CAG_439	3.92157	4.20168
k__Bacteria|p__Fusobacteria|c__Fusobacteriia|o__Fusobacteriales|f__Fusobacteriaceae|g__Fusobacterium|s__Fusobacterium_sp_oral_taxon_370	0	0.280112
k__Bacteria|p__Fusobacteria|c__Fusobacteriia|o__Fusobacteriales|f__Fusobacteriaceae|g__Fusobacterium|s__Fusobacterium_ulcerans	0.490196	0
k__Bacteria|p__Fusobacteria|c__Fusobacteriia|o__Fusobacteriales|f__Fusobacteriaceae|g__Fusobacterium|s__Fusobacterium_varium	0.490196	0
k__Bacteria|p__Fusobacteria|c__Fusobacteriia|o__Fusobacteriales|f__Leptotrichiaceae|g__Sneathia|s__Sneathia_amnii	2.45098	3.36134
k__Bacteria|p__Proteobacteria|c__Alphaproteobacteria|o__Rhodospirillales|f__Rhodospirillales_unclassified|g__Enhydrobacter|s__Enhydrobacter_aerosaccus	0	0.280112
k__Bacteria|p__Proteobacteria|c__Betaproteobacteria|o__Burkholderiales|f__Comamonadaceae|g__Comamonas|s__Comamonas_kerstersii	2.45098	2.52101
k__Bacteria|p__Proteobacteria|c__Betaproteobacteria|o__Burkholderiales|f__Oxalobacteraceae|g__Oxalobacter|s__Oxalobacter_formigenes	7.35294	5.04202
k__Bacteria|p__Proteobacteria|c__Betaproteobacteria|o__Neisseriales|f__Neisseriaceae|g__Neisseria|s__Neisseria_flavescens	2.45098	1.40056
k__Bacteria|p__Proteobacteria|c__Betaproteobacteria|o__Neisseriales|f__Neisseriaceae|g__Neisseria|s__Neisseria_macacae	0	0.280112
k__Bacteria|p__Proteobacteria|c__Betaproteobacteria|o__Neisseriales|f__Neisseriaceae|g__Neisseria|s__Neisseria_subflava	1.47059	1.40056
k__Bacteria|p__Proteobacteria|c__Deltaproteobacteria|o__Desulfovibrionales|f__Desulfovibrionaceae|g__Desulfovibrionaceae_unclassified|s__Desulfovibrionaceae_bacterium	9.80392	7.84314
k__Bacteria|p__Proteobacteria|c__Deltaproteobacteria|o__Desulfovibrionales|f__Desulfovibrionaceae|g__Desulfovibrio|s__Desulfovibrio_fairfieldensis	12.2549	7.84314
k__Bacteria|p__Proteobacteria|c__Deltaproteobacteria|o__Desulfovibrionales|f__Desulfovibrionaceae|g__Desulfovibrio|s__Desulfovibrio_sp_An276	0	0.280112
k__Bacteria|p__Proteobacteria|c__Epsilonproteobacteria|o__Campylobacterales|f__Campylobacteraceae|g__Campylobacter|s__Campylobacter_concisus	0	0.280112
k__Bacteria|p__Proteobacteria|c__Epsilonproteobacteria|o__Campylobacterales|f__Campylobacteraceae|g__Campylobacter|s__Campylobacter_gracilis	0.490196	0
k__Bacteria|p__Proteobacteria|c__Epsilonproteobacteria|o__Campylobacterales|f__Campylobacteraceae|g__Campylobacter|s__Campylobacter_hominis	8.33333	9.80392
k__Bacteria|p__Proteobacteria|c__Epsilonproteobacteria|o__Campylobacterales|f__Campylobacteraceae|g__Campylobacter|s__Campylobacter_jejuni	0.490196	0
k__Bacteria|p__Proteobacteria|c__Epsilonproteobacteria|o__Campylobacterales|f__Campylobacteraceae|g__Campylobacter|s__Campylobacter_upsaliensis	0	0.280112
k__Bacteria|p__Proteobacteria|c__Epsilonproteobacteria|o__Campylobacterales|f__Campylobacteraceae|g__Campylobacter|s__Campylobacter_ureolyticus	0.980392	1.40056
k__Bacteria|p__Proteobacteria|c__Epsilonproteobacteria|o__Campylobacterales|f__Helicobacteraceae|g__Helicobacter|s__Helicobacter_equorum	0	0.280112
k__Bacteria|p__Proteobacteria|c__Gammaproteobacteria|o__Aeromonadales|f__Aeromonadaceae|g__Aeromonas|s__Aeromonas_media	0.490196	0
k__Bacteria|p__Proteobacteria|c__Gammaproteobacteria|o__Aeromonadales|f__Succinivibrionaceae|g__Anaerobiospirillum|s__Anaerobiospirillum_thomasii	0.980392	0.840336
k__Bacteria|p__Proteobacteria|c__Gammaproteobacteria|o__Aeromonadales|f__Succinivibrionaceae|g__Succinatimonas|s__Succinatimonas_hippei	0	1.96078
k__Bacteria|p__Proteobacteria|c__Gammaproteobacteria|o__Enterobacterales|f__Enterobacteriaceae|g__Citrobacter|s__Citrobacter_braakii	1.47059	1.68067
k__Bacteria|p__Proteobacteria|c__Gammaproteobacteria|o__Enterobacterales|f__Enterobacteriaceae|g__Citrobacter|s__Citrobacter_europaeus	0.490196	0.560224
k__Bacteria|p__Proteobacteria|c__Gammaproteobacteria|o__Enterobacterales|f__Enterobacteriaceae|g__Citrobacter|s__Citrobacter_freundii	6.37255	3.08123
k__Bacteria|p__Proteobacteria|c__Gammaproteobacteria|o__Enterobacterales|f__Enterobacteriaceae|g__Citrobacter|s__Citrobacter_koseri	0.980392	0
k__Bacteria|p__Proteobacteria|c__Gammaproteobacteria|o__Enterobacterales|f__Enterobacteriaceae|g__Citrobacter|s__Citrobacter_pasteurii	0.490196	1.68067
k__Bacteria|p__Proteobacteria|c__Gammaproteobacteria|o__Enterobacterales|f__Enterobacteriaceae|g__Citrobacter|s__Citrobacter_portucalensis	1.47059	1.40056
k__Bacteria|p__Proteobacteria|c__Gammaproteobacteria|o__Enterobacterales|f__Enterobacteriaceae|g__Citrobacter|s__Citrobacter_sp_MGH106	0	0.560224
k__Bacteria|p__Proteobacteria|c__Gammaproteobacteria|o__Enterobacterales|f__Enterobacteriaceae|g__Citrobacter|s__Citrobacter_werkmanii	0.490196	0.280112
k__Bacteria|p__Proteobacteria|c__Gammaproteobacteria|o__Enterobacterales|f__Enterobacteriaceae|g__Citrobacter|s__Citrobacter_youngae	5.39216	2.52101
k__Bacteria|p__Proteobacteria|c__Gammaproteobacteria|o__Enterobacterales|f__Enterobacteriaceae|g__Enterobacter|s__Enterobacter_bugandensis	0	0.280112
k__Bacteria|p__Proteobacteria|c__Gammaproteobacteria|o__Enterobacterales|f__Enterobacteriaceae|g__Enterobacter|s__Enterobacter_cloacae_complex	7.35294	5.32213
k__Bacteria|p__Proteobacteria|c__Gammaproteobacteria|o__Enterobacterales|f__Enterobacteriaceae|g__Enterobacter|s__Enterobacter_mori	0.490196	0.560224
k__Bacteria|p__Proteobacteria|c__Gammaproteobacteria|o__Enterobacterales|f__Enterobacteriaceae|g__Escherichia|s__Escherichia_albertii	0.490196	0.280112
k__Bacteria|p__Proteobacteria|c__Gammaproteobacteria|o__Enterobacterales|f__Enterobacteriaceae|g__Escherichia|s__Escherichia_marmotae	3.43137	1.12045
k__Bacteria|p__Proteobacteria|c__Gammaproteobacteria|o__Enterobacterales|f__Enterobacteriaceae|g__Klebsiella|s__Klebsiella_aerogenes	0.490196	0.560224
k__Bacteria|p__Proteobacteria|c__Gammaproteobacteria|o__Enterobacterales|f__Enterobacteriaceae|g__Klebsiella|s__Klebsiella_grimontii	0	0.280112
k__Bacteria|p__Proteobacteria|c__Gammaproteobacteria|o__Enterobacterales|f__Enterobacteriaceae|g__Klebsiella|s__Klebsiella_michiganensis	1.96078	1.96078
k__Bacteria|p__Proteobacteria|c__Gammaproteobacteria|o__Enterobacterales|f__Enterobacteriaceae|g__Klebsiella|s__Klebsiella_oxytoca	1.96078	0.560224
k__Bacteria|p__Proteobacteria|c__Gammaproteobacteria|o__Enterobacterales|f__Enterobacteriaceae|g__Klebsiella|s__Klebsiella_pneumoniae	6.37255	4.7619
k__Bacteria|p__Proteobacteria|c__Gammaproteobacteria|o__Enterobacterales|f__Enterobacteriaceae|g__Klebsiella|s__Klebsiella_quasipneumoniae	3.43137	2.2409
k__Bacteria|p__Proteobacteria|c__Gammaproteobacteria|o__Enterobacterales|f__Enterobacteriaceae|g__Klebsiella|s__Klebsiella_variicola	5.39216	4.20168
k__Bacteria|p__Proteobacteria|c__Gammaproteobacteria|o__Enterobacterales|f__Enterobacteriaceae|g__Kluyvera|s__Kluyvera_ascorbata	0	0.280112
k__Bacteria|p__Proteobacteria|c__Gammaproteobacteria|o__Enterobacterales|f__Enterobacteriaceae|g__Kluyvera|s__Kluyvera_cryocrescens	1.47059	0.560224
k__Bacteria|p__Proteobacteria|c__Gammaproteobacteria|o__Enterobacterales|f__Enterobacteriaceae|g__Kosakonia|s__Kosakonia_cowanii	0	0.280112
k__Bacteria|p__Proteobacteria|c__Gammaproteobacteria|o__Enterobacterales|f__Enterobacteriaceae|g__Leclercia|s__Leclercia_adecarboxylata	0.490196	0.280112
k__Bacteria|p__Proteobacteria|c__Gammaproteobacteria|o__Enterobacterales|f__Enterobacteriaceae|g__Raoultella|s__Raoultella_ornithinolytica	1.47059	1.40056
k__Bacteria|p__Proteobacteria|c__Gammaproteobacteria|o__Enterobacterales|f__Enterobacteriaceae|g__Raoultella|s__Raoultella_planticola	0.980392	0.840336
k__Bacteria|p__Proteobacteria|c__Gammaproteobacteria|o__Enterobacterales|f__Enterobacteriaceae|g__Raoultella|s__Raoultella_terrigena	0	0.280112
k__Bacteria|p__Proteobacteria|c__Gammaproteobacteria|o__Enterobacterales|f__Erwiniaceae|g__Pantoea|s__Pantoea_dispersa	0.490196	0
k__Bacteria|p__Proteobacteria|c__Gammaproteobacteria|o__Enterobacterales|f__Hafniaceae|g__Hafnia|s__Hafnia_alvei	1.96078	1.96078
k__Bacteria|p__Proteobacteria|c__Gammaproteobacteria|o__Enterobacterales|f__Hafniaceae|g__Hafnia|s__Hafnia_paralvei	0.980392	1.40056
k__Bacteria|p__Proteobacteria|c__Gammaproteobacteria|o__Enterobacterales|f__Hafniaceae|g__Obesumbacterium|s__Obesumbacterium_proteus	0	0.280112
k__Bacteria|p__Proteobacteria|c__Gammaproteobacteria|o__Enterobacterales|f__Morganellaceae|g__Morganella|s__Morganella_morganii	0	0.280112
k__Bacteria|p__Proteobacteria|c__Gammaproteobacteria|o__Enterobacterales|f__Morganellaceae|g__Proteus|s__Proteus_mirabilis	0.980392	0
k__Bacteria|p__Proteobacteria|c__Gammaproteobacteria|o__Enterobacterales|f__Yersiniaceae|g__Serratia|s__Serratia_liquefaciens	0	0.280112
k__Bacteria|p__Proteobacteria|c__Gammaproteobacteria|o__Enterobacterales|f__Yersiniaceae|g__Serratia|s__Serratia_marcescens	0	0.280112
k__Bacteria|p__Proteobacteria|c__Gammaproteobacteria|o__Enterobacterales|f__Yersiniaceae|g__Serratia|s__Serratia_rubidaea	0	0.280112
k__Bacteria|p__Proteobacteria|c__Gammaproteobacteria|o__Pasteurellales|f__Pasteurellaceae|g__Aggregatibacter|s__Aggregatibacter_aphrophilus	0	0.560224
k__Bacteria|p__Proteobacteria|c__Gammaproteobacteria|o__Pasteurellales|f__Pasteurellaceae|g__Aggregatibacter|s__Aggregatibacter_segnis	1.96078	0.840336
k__Bacteria|p__Proteobacteria|c__Gammaproteobacteria|o__Pasteurellales|f__Pasteurellaceae|g__Aggregatibacter|s__Aggregatibacter_sp_oral_taxon_458	0.490196	0
k__Bacteria|p__Proteobacteria|c__Gammaproteobacteria|o__Pasteurellales|f__Pasteurellaceae|g__Haemophilus|s__Haemophilus_parahaemolyticus	0	0.560224
k__Bacteria|p__Proteobacteria|c__Gammaproteobacteria|o__Pasteurellales|f__Pasteurellaceae|g__Haemophilus|s__Haemophilus_pittmaniae	2.94118	7.56303
k__Bacteria|p__Proteobacteria|c__Gammaproteobacteria|o__Pasteurellales|f__Pasteurellaceae|g__Haemophilus|s__Haemophilus_sputorum	3.43137	3.64146
k__Bacteria|p__Proteobacteria|c__Gammaproteobacteria|o__Pseudomonadales|f__Moraxellaceae|g__Moraxella|s__Moraxella_osloensis	0	0.280112
k__Bacteria|p__Proteobacteria|c__Gammaproteobacteria|o__Pseudomonadales|f__Pseudomonadaceae|g__Pseudomonas|s__Pseudomonas_aeruginosa_group	3.43137	1.12045
k__Bacteria|p__Proteobacteria|c__Gammaproteobacteria|o__Pseudomonadales|f__Pseudomonadaceae|g__Pseudomonas|s__Pseudomonas_fragi	0.490196	1.40056
k__Bacteria|p__Spirochaetes|c__Spirochaetia|o__Brachyspirales|f__Brachyspiraceae|g__Brachyspira|s__Brachyspira_sp_CAG_700	1.47059	2.2409
k__Bacteria|p__Spirochaetes|c__Spirochaetia|o__Spirochaetales|f__Spirochaetaceae|g__Treponema|s__Treponema_succinifaciens	0	0.280112
k__Bacteria|p__Synergistetes|c__Synergistia|o__Synergistales|f__Synergistaceae|g__Cloacibacillus|s__Cloacibacillus_evryensis	16.1765	11.7647
k__Bacteria|p__Synergistetes|c__Synergistia|o__Synergistales|f__Synergistaceae|g__Cloacibacillus|s__Cloacibacillus_porcorum	3.43137	2.80112
k__Bacteria|p__Synergistetes|c__Synergistia|o__Synergistales|f__Synergistaceae|g__Fretibacterium|s__Fretibacterium_fastidiosum	23.0392	18.7675
k__Bacteria|p__Synergistetes|c__Synergistia|o__Synergistales|f__Synergistaceae|g__Jonquetella|s__Jonquetella_anthropi	0	0.280112
k__Bacteria|p__Synergistetes|c__Synergistia|o__Synergistales|f__Synergistaceae|g__Pyramidobacter|s__Pyramidobacter_piscolens	0	0.560224
k__Bacteria|p__Tenericutes|c__Mollicutes|o__Mycoplasmatales|f__Mycoplasmataceae|g__Mycoplasma|s__Mycoplasma_hominis	0.490196	0.560224
k__Bacteria|p__Tenericutes|c__Mollicutes|o__Mycoplasmatales|f__Mycoplasmataceae|g__Ureaplasma|s__Ureaplasma_parvum	0	0.560224
k__Bacteria|p__Tenericutes|c__Mollicutes|o__Mycoplasmatales|f__Mycoplasmataceae|g__Ureaplasma|s__Ureaplasma_urealyticum	0.490196	0.280112
k__Bacteria|p__Verrucomicrobia|c__Verrucomicrobiae|o__Verrucomicrobiales|f__Akkermansiaceae|g__Akkermansia|s__Akkermansia_glycaniphila	0.490196	0
k__Eukaryota|p__Ascomycota|c__Saccharomycetes|o__Saccharomycetales|f__Saccharomycetaceae|g__Saccharomyces|s__Saccharomyces_cerevisiae	3.43137	3.08123
k__Eukaryota|p__Eukaryota_unclassified|c__Eukaryota_unclassified|o__Eukaryota_unclassified|f__Entamoebidae|g__Entamoeba|s__Entamoeba_dispar	0	0.560224
k__Eukaryota|p__Eukaryota_unclassified|c__Eukaryota_unclassified|o__Eukaryota_unclassified|f__Eukaryota_unclassified|g__Blastocystis|s__Blastocystis_sp_subtype_1	2.45098	2.80112
k__Archaea|p__Euryarchaeota|c__Methanobacteria|o__Methanobacteriales|f__Methanobacteriaceae|g__Methanobrevibacter|s__Methanobrevibacter_oralis	0.490196	0
k__Archaea|p__Euryarchaeota|c__Methanobacteria|o__Methanobacteriales|f__Methanobacteriaceae|g__Methanosphaera|s__Methanosphaera_cuniculi	1.47059	0
k__Archaea|p__Euryarchaeota|c__Methanobacteria|o__Methanobacteriales|f__Methanobacteriaceae|g__Methanosphaera|s__Methanosphaera_stadtmanae	3.92157	5.45455
k__Archaea|p__Euryarchaeota|c__Thermoplasmata|o__Methanomassiliicoccales|f__Methanomassiliicoccaceae|g__Methanomassiliicoccus|s__Candidatus_Methanomassiliicoccus_intestinalis	5.39216	5.45455
k__Bacteria|p__Actinobacteria|c__Actinobacteria|o__Actinomycetales|f__Actinomycetaceae|g__Actinobaculum|s__Actinobaculum_sp_oral_taxon_183	0.490196	0
k__Bacteria|p__Actinobacteria|c__Actinobacteria|o__Actinomycetales|f__Actinomycetaceae|g__Actinomyces|s__Actinomyces_graevenitzii	12.2549	10.9091
k__Bacteria|p__Actinobacteria|c__Actinobacteria|o__Actinomycetales|f__Actinomycetaceae|g__Actinomyces|s__Actinomyces_johnsonii	1.47059	1.81818
k__Bacteria|p__Actinobacteria|c__Actinobacteria|o__Actinomycetales|f__Actinomycetaceae|g__Actinomyces|s__Actinomyces_massiliensis	0	1.81818
k__Bacteria|p__Actinobacteria|c__Actinobacteria|o__Actinomycetales|f__Actinomycetaceae|g__Actinomyces|s__Actinomyces_naeslundii	8.82353	7.27273
k__Bacteria|p__Actinobacteria|c__Actinobacteria|o__Actinomycetales|f__Actinomycetaceae|g__Actinomyces|s__Actinomyces_oris	16.1765	16.3636
k__Bacteria|p__Actinobacteria|c__Actinobacteria|o__Actinomycetales|f__Actinomycetaceae|g__Actinomyces|s__Actinomyces_sp_HMSC035G02	11.7647	20
k__Bacteria|p__Actinobacteria|c__Actinobacteria|o__Actinomycetales|f__Actinomycetaceae|g__Actinomyces|s__Actinomyces_sp_HPA0247	8.82353	3.63636
k__Bacteria|p__Actinobacteria|c__Actinobacteria|o__Actinomycetales|f__Actinomycetaceae|g__Actinomyces|s__Actinomyces_sp_S6_Spd3	1.47059	1.81818
k__Bacteria|p__Actinobacteria|c__Actinobacteria|o__Actinomycetales|f__Actinomycetaceae|g__Actinomyces|s__Actinomyces_sp_oral_taxon_170	0.490196	0
k__Bacteria|p__Actinobacteria|c__Actinobacteria|o__Actinomycetales|f__Actinomycetaceae|g__Actinomyces|s__Actinomyces_sp_oral_taxon_180	0.490196	0
k__Bacteria|p__Actinobacteria|c__Actinobacteria|o__Actinomycetales|f__Actinomycetaceae|g__Actinomyces|s__Actinomyces_sp_oral_taxon_181	3.92157	5.45455
k__Bacteria|p__Actinobacteria|c__Actinobacteria|o__Actinomycetales|f__Actinomycetaceae|g__Actinomyces|s__Actinomyces_sp_oral_taxon_414	0.490196	0
k__Bacteria|p__Actinobacteria|c__Actinobacteria|o__Actinomycetales|f__Actinomycetaceae|g__Actinomyces|s__Actinomyces_sp_oral_taxon_448	5.39216	1.81818
k__Bacteria|p__Actinobacteria|c__Actinobacteria|o__Actinomycetales|f__Actinomycetaceae|g__Actinomyces|s__Actinomyces_turicensis	8.33333	7.27273
k__Bacteria|p__Actinobacteria|c__Actinobacteria|o__Actinomycetales|f__Actinomycetaceae|g__Actinomyces|s__Actinomyces_viscosus	5.39216	5.45455
k__Bacteria|p__Actinobacteria|c__Actinobacteria|o__Actinomycetales|f__Actinomycetaceae|g__Trueperella|s__Trueperella_bernardiae	1.96078	0
k__Bacteria|p__Actinobacteria|c__Actinobacteria|o__Actinomycetales|f__Actinomycetaceae|g__Varibaculum|s__Varibaculum_cambriense	1.47059	0
k__Bacteria|p__Actinobacteria|c__Actinobacteria|o__Bifidobacteriales|f__Bifidobacteriaceae|g__Aeriscardovia|s__Aeriscardovia_aeriphila	1.47059	0
k__Bacteria|p__Actinobacteria|c__Actinobacteria|o__Bifidobacteriales|f__Bifidobacteriaceae|g__Alloscardovia|s__Alloscardovia_omnicolens	0.490196	0
k__Bacteria|p__Actinobacteria|c__Actinobacteria|o__Bifidobacteriales|f__Bifidobacteriaceae|g__Bifidobacterium|s__Bifidobacterium_angulatum	3.43137	1.81818
k__Bacteria|p__Actinobacteria|c__Actinobacteria|o__Bifidobacteriales|f__Bifidobacteriaceae|g__Bifidobacterium|s__Bifidobacterium_breve	2.45098	1.81818
k__Bacteria|p__Actinobacteria|c__Actinobacteria|o__Bifidobacteriales|f__Bifidobacteriaceae|g__Bifidobacterium|s__Bifidobacterium_catenulatum	18.6275	18.1818
k__Bacteria|p__Actinobacteria|c__Actinobacteria|o__Bifidobacteriales|f__Bifidobacteriaceae|g__Bifidobacterium|s__Bifidobacterium_dentium	12.2549	14.5455
k__Bacteria|p__Actinobacteria|c__Actinobacteria|o__Bifidobacteriales|f__Bifidobacteriaceae|g__Bifidobacterium|s__Bifidobacterium_gallinarum	0.980392	0
k__Bacteria|p__Actinobacteria|c__Actinobacteria|o__Bifidobacteriales|f__Bifidobacteriaceae|g__Bifidobacterium|s__Bifidobacterium_kashiwanohense	3.43137	0
k__Bacteria|p__Actinobacteria|c__Actinobacteria|o__Bifidobacteriales|f__Bifidobacteriaceae|g__Bifidobacterium|s__Bifidobacterium_pseudocatenulatum	19.6078	23.6364
k__Bacteria|p__Actinobacteria|c__Actinobacteria|o__Bifidobacteriales|f__Bifidobacteriaceae|g__Bifidobacterium|s__Bifidobacterium_pseudolongum	0	1.81818
k__Bacteria|p__Actinobacteria|c__Actinobacteria|o__Bifidobacteriales|f__Bifidobacteriaceae|g__Bifidobacterium|s__Bifidobacterium_pullorum	0.980392	0
k__Bacteria|p__Actinobacteria|c__Actinobacteria|o__Bifidobacteriales|f__Bifidobacteriaceae|g__Bifidobacterium|s__Bifidobacterium_saeculare	0.980392	0
k__Bacteria|p__Actinobacteria|c__Actinobacteria|o__Bifidobacteriales|f__Bifidobacteriaceae|g__Bifidobacterium|s__Bifidobacterium_tsurumiense	0.490196	0
k__Bacteria|p__Actinobacteria|c__Actinobacteria|o__Bifidobacteriales|f__Bifidobacteriaceae|g__Gardnerella|s__Gardnerella_vaginalis	3.43137	7.27273
k__Bacteria|p__Actinobacteria|c__Actinobacteria|o__Bifidobacteriales|f__Bifidobacteriaceae|g__Scardovia|s__Scardovia_wiggsiae	1.47059	1.81818
k__Bacteria|p__Actinobacteria|c__Actinobacteria|o__Corynebacteriales|f__Corynebacteriaceae|g__Corynebacterium|s__Corynebacterium_amycolatum	0.490196	0
k__Bacteria|p__Actinobacteria|c__Actinobacteria|o__Corynebacteriales|f__Corynebacteriaceae|g__Corynebacterium|s__Corynebacterium_argentoratense	0.980392	0
k__Bacteria|p__Actinobacteria|c__Actinobacteria|o__Corynebacteriales|f__Corynebacteriaceae|g__Corynebacterium|s__Corynebacterium_atypicum	0	3.63636
k__Bacteria|p__Actinobacteria|c__Actinobacteria|o__Corynebacteriales|f__Corynebacteriaceae|g__Corynebacterium|s__Corynebacterium_durum	1.47059	0
k__Bacteria|p__Actinobacteria|c__Actinobacteria|o__Corynebacteriales|f__Corynebacteriaceae|g__Corynebacterium|s__Corynebacterium_variabile	0.490196	0
k__Bacteria|p__Actinobacteria|c__Actinobacteria|o__Corynebacteriales|f__Corynebacteriales_unclassified|g__Lawsonella|s__Lawsonella_clevelandensis	2.45098	3.63636
k__Bacteria|p__Actinobacteria|c__Actinobacteria|o__Micrococcales|f__Brevibacteriaceae|g__Brevibacterium|s__Brevibacterium_aurantiacum	0.980392	0
k__Bacteria|p__Actinobacteria|c__Actinobacteria|o__Micrococcales|f__Brevibacteriaceae|g__Brevibacterium|s__Brevibacterium_linens	0.980392	0
k__Bacteria|p__Actinobacteria|c__Actinobacteria|o__Micrococcales|f__Micrococcaceae|g__Arthrobacter|s__Arthrobacter_rhombi	0.490196	0
k__Bacteria|p__Actinobacteria|c__Actinobacteria|o__Micrococcales|f__Micrococcaceae|g__Rothia|s__Rothia_dentocariosa	7.35294	7.27273
k__Bacteria|p__Actinobacteria|c__Actinobacteria|o__Micrococcales|f__Micrococcales_unclassified|g__Tropheryma|s__Tropheryma_whipplei	0.490196	0
k__Bacteria|p__Actinobacteria|c__Actinobacteria|o__Propionibacteriales|f__Propionibacteriaceae|g__Cutibacterium|s__Cutibacterium_acnes	0	1.81818
k__Bacteria|p__Actinobacteria|c__Actinobacteria|o__Propionibacteriales|f__Propionibacteriaceae|g__Propionibacterium|s__Propionibacterium_acidifaciens	0.980392	0
k__Bacteria|p__Actinobacteria|c__Actinobacteria|o__Propionibacteriales|f__Propionibacteriaceae|g__Propionibacterium|s__Propionibacterium_freudenreichii	3.43137	3.63636
k__Bacteria|p__Actinobacteria|c__Coriobacteriia|o__Coriobacteriales|f__Atopobiaceae|g__Atopobium|s__Atopobium_deltae	6.86275	20
k__Bacteria|p__Actinobacteria|c__Coriobacteriia|o__Coriobacteriales|f__Atopobiaceae|g__Atopobium|s__Atopobium_minutum	3.43137	9.09091
k__Bacteria|p__Actinobacteria|c__Coriobacteriia|o__Coriobacteriales|f__Atopobiaceae|g__Atopobium|s__Atopobium_rimae	0.490196	0
k__Bacteria|p__Actinobacteria|c__Coriobacteriia|o__Coriobacteriales|f__Atopobiaceae|g__Atopobium|s__Atopobium_vaginae	1.96078	3.63636
k__Bacteria|p__Actinobacteria|c__Coriobacteriia|o__Coriobacteriales|f__Atopobiaceae|g__Olsenella|s__Olsenella_profusa	0.490196	0
k__Bacteria|p__Actinobacteria|c__Coriobacteriia|o__Coriobacteriales|f__Atopobiaceae|g__Olsenella|s__Olsenella_scatoligenes	22.549	14.5455
k__Bacteria|p__Actinobacteria|c__Coriobacteriia|o__Eggerthellales|f__Eggerthellaceae|g__Denitrobacterium|s__Denitrobacterium_detoxificans	0.490196	0
k__Bacteria|p__Bacteroidetes|c__Bacteroidia|o__Bacteroidales|f__Bacteroidaceae|g__Bacteroides|s__Bacteroides_caecimuris	0.980392	0
k__Bacteria|p__Bacteroidetes|c__Bacteroidia|o__Bacteroidales|f__Bacteroidaceae|g__Bacteroides|s__Bacteroides_coprocola	11.2745	16.3636
k__Bacteria|p__Bacteroidetes|c__Bacteroidia|o__Bacteroidales|f__Bacteroidaceae|g__Bacteroides|s__Bacteroides_coprophilus	4.41176	7.27273
k__Bacteria|p__Bacteroidetes|c__Bacteroidia|o__Bacteroidales|f__Bacteroidaceae|g__Bacteroides|s__Bacteroides_faecichinchillae	4.41176	1.81818
k__Bacteria|p__Bacteroidetes|c__Bacteroidia|o__Bacteroidales|f__Bacteroidaceae|g__Bacteroides|s__Bacteroides_fluxus	0.980392	0
k__Bacteria|p__Bacteroidetes|c__Bacteroidia|o__Bacteroidales|f__Bacteroidaceae|g__Bacteroides|s__Bacteroides_oleiciplenus	0	1.81818
k__Bacteria|p__Bacteroidetes|c__Bacteroidia|o__Bacteroidales|f__Bacteroidaceae|g__Bacteroides|s__Bacteroides_plebeius	12.2549	16.3636
k__Bacteria|p__Bacteroidetes|c__Bacteroidia|o__Bacteroidales|f__Bacteroidaceae|g__Bacteroides|s__Bacteroides_salanitronis	0.490196	0
k__Bacteria|p__Bacteroidetes|c__Bacteroidia|o__Bacteroidales|f__Bacteroidaceae|g__Bacteroides|s__Bacteroides_sartorii	0.980392	0
k__Bacteria|p__Bacteroidetes|c__Bacteroidia|o__Bacteroidales|f__Bacteroidaceae|g__Bacteroides|s__Bacteroides_sp_43_108	0.490196	0
k__Bacteria|p__Bacteroidetes|c__Bacteroidia|o__Bacteroidales|f__Bacteroidaceae|g__Bacteroides|s__Bacteroides_sp_CAG_443	4.41176	3.63636
k__Bacteria|p__Bacteroidetes|c__Bacteroidia|o__Bacteroidales|f__Bacteroidaceae|g__Bacteroides|s__Bacteroides_sp_CAG_462	0.980392	0
k__Bacteria|p__Bacteroidetes|c__Bacteroidia|o__Bacteroidales|f__Bacteroidaceae|g__Bacteroides|s__Bacteroides_sp_CAG_530	0.490196	0
k__Bacteria|p__Bacteroidetes|c__Bacteroidia|o__Bacteroidales|f__Bacteroidaceae|g__Bacteroides|s__Bacteroides_sp_CAG_598	1.96078	1.81818
k__Bacteria|p__Bacteroidetes|c__Bacteroidia|o__Bacteroidales|f__Bacteroidaceae|g__Bacteroides|s__Bacteroides_sp_CAG_633	0.490196	0
k__Bacteria|p__Bacteroidetes|c__Bacteroidia|o__Bacteroidales|f__Bacteroidaceae|g__Bacteroides|s__Bacteroides_sp_CAG_661	2.94118	1.81818
k__Bacteria|p__Bacteroidetes|c__Bacteroidia|o__Bacteroidales|f__Bacteroidaceae|g__Bacteroides|s__Bacteroides_sp_CAG_927	2.45098	1.81818
k__Bacteria|p__Bacteroidetes|c__Bacteroidia|o__Bacteroidales|f__Bacteroidaceae|g__Bacteroides|s__Bacteroides_sp_D2	14.7059	21.8182
k__Bacteria|p__Bacteroidetes|c__Bacteroidia|o__Bacteroidales|f__Bacteroidaceae|g__Bacteroides|s__Bacteroides_sp_OM08_11	2.94118	3.63636
k__Bacteria|p__Bacteroidetes|c__Bacteroidia|o__Bacteroidales|f__Bacteroidaceae|g__Bacteroides|s__Bacteroides_stercorirosoris	6.37255	9.09091
k__Bacteria|p__Bacteroidetes|c__Bacteroidia|o__Bacteroidales|f__Bacteroidales_unclassified|g__Bacteroidales_unclassified|s__Bacteroidales_bacterium_KA00251	1.47059	1.81818
k__Bacteria|p__Bacteroidetes|c__Bacteroidia|o__Bacteroidales|f__Barnesiellaceae|g__Barnesiella|s__Barnesiella_sp_An22	0.490196	0
k__Bacteria|p__Bacteroidetes|c__Bacteroidia|o__Bacteroidales|f__Muribaculaceae|g__Muribaculaceae_unclassified|s__Muribaculaceae_bacterium_DSM_103720	0.490196	0
k__Bacteria|p__Bacteroidetes|c__Bacteroidia|o__Bacteroidales|f__Muribaculaceae|g__Muribaculum|s__Muribaculum_intestinale	1.47059	1.81818
k__Bacteria|p__Bacteroidetes|c__Bacteroidia|o__Bacteroidales|f__Odoribacteraceae|g__Odoribacter|s__Odoribacter_laneus	0.980392	0
k__Bacteria|p__Bacteroidetes|c__Bacteroidia|o__Bacteroidales|f__Porphyromonadaceae|g__Porphyromonas|s__Porphyromonas_asaccharolytica	7.84314	14.5455
k__Bacteria|p__Bacteroidetes|c__Bacteroidia|o__Bacteroidales|f__Porphyromonadaceae|g__Porphyromonas|s__Porphyromonas_canoris	0.490196	0
k__Bacteria|p__Bacteroidetes|c__Bacteroidia|o__Bacteroidales|f__Porphyromonadaceae|g__Porphyromonas|s__Porphyromonas_sp_HMSC065F10	5.39216	5.45455
k__Bacteria|p__Bacteroidetes|c__Bacteroidia|o__Bacteroidales|f__Porphyromonadaceae|g__Porphyromonas|s__Porphyromonas_uenonis	5.88235	10.9091
k__Bacteria|p__Bacteroidetes|c__Bacteroidia|o__Bacteroidales|f__Porphyromonadaceae|g__Sanguibacteroides|s__Sanguibacteroides_justesenii	7.35294	5.45455
k__Bacteria|p__Bacteroidetes|c__Bacteroidia|o__Bacteroidales|f__Prevotellaceae|g__Prevotella|s__Prevotella_amnii	0	3.63636
k__Bacteria|p__Bacteroidetes|c__Bacteroidia|o__Bacteroidales|f__Prevotellaceae|g__Prevotella|s__Prevotella_bergensis	0.490196	0
k__Bacteria|p__Bacteroidetes|c__Bacteroidia|o__Bacteroidales|f__Prevotellaceae|g__Prevotella|s__Prevotella_bivia	9.80392	9.09091
k__Bacteria|p__Bacteroidetes|c__Bacteroidia|o__Bacteroidales|f__Prevotellaceae|g__Prevotella|s__Prevotella_buccae	0.980392	0
k__Bacteria|p__Bacteroidetes|c__Bacteroidia|o__Bacteroidales|f__Prevotellaceae|g__Prevotella|s__Prevotella_buccalis	12.7451	18.1818
k__Bacteria|p__Bacteroidetes|c__Bacteroidia|o__Bacteroidales|f__Prevotellaceae|g__Prevotella|s__Prevotella_colorans	4.90196	3.63636
k__Bacteria|p__Bacteroidetes|c__Bacteroidia|o__Bacteroidales|f__Prevotellaceae|g__Prevotella|s__Prevotella_corporis	8.82353	23.6364
k__Bacteria|p__Bacteroidetes|c__Bacteroidia|o__Bacteroidales|f__Prevotellaceae|g__Prevotella|s__Prevotella_disiens	20.098	14.5455
k__Bacteria|p__Bacteroidetes|c__Bacteroidia|o__Bacteroidales|f__Prevotellaceae|g__Prevotella|s__Prevotella_nigrescens	0.490196	0
k__Bacteria|p__Bacteroidetes|c__Bacteroidia|o__Bacteroidales|f__Prevotellaceae|g__Prevotella|s__Prevotella_sp_885	0	1.81818
k__Bacteria|p__Bacteroidetes|c__Bacteroidia|o__Bacteroidales|f__Prevotellaceae|g__Prevotella|s__Prevotella_sp_AM42_24	3.43137	1.81818
k__Bacteria|p__Bacteroidetes|c__Bacteroidia|o__Bacteroidales|f__Prevotellaceae|g__Prevotella|s__Prevotella_sp_CAG_1031	0.980392	0
k__Bacteria|p__Bacteroidetes|c__Bacteroidia|o__Bacteroidales|f__Prevotellaceae|g__Prevotella|s__Prevotella_sp_CAG_1058	0.490196	0
k__Bacteria|p__Bacteroidetes|c__Bacteroidia|o__Bacteroidales|f__Prevotellaceae|g__Prevotella|s__Prevotella_sp_CAG_1092	0.490196	1.81818
k__Bacteria|p__Bacteroidetes|c__Bacteroidia|o__Bacteroidales|f__Prevotellaceae|g__Prevotella|s__Prevotella_sp_CAG_1124	0	1.81818
k__Bacteria|p__Bacteroidetes|c__Bacteroidia|o__Bacteroidales|f__Prevotellaceae|g__Prevotella|s__Prevotella_sp_CAG_1185	3.92157	3.63636
k__Bacteria|p__Bacteroidetes|c__Bacteroidia|o__Bacteroidales|f__Prevotellaceae|g__Prevotella|s__Prevotella_sp_CAG_1320	0.980392	0
k__Bacteria|p__Bacteroidetes|c__Bacteroidia|o__Bacteroidales|f__Prevotellaceae|g__Prevotella|s__Prevotella_sp_CAG_279	2.94118	10.9091
k__Bacteria|p__Bacteroidetes|c__Bacteroidia|o__Bacteroidales|f__Prevotellaceae|g__Prevotella|s__Prevotella_sp_CAG_485	0.980392	0
k__Bacteria|p__Bacteroidetes|c__Bacteroidia|o__Bacteroidales|f__Prevotellaceae|g__Prevotella|s__Prevotella_sp_CAG_520	2.94118	0
k__Bacteria|p__Bacteroidetes|c__Bacteroidia|o__Bacteroidales|f__Prevotellaceae|g__Prevotella|s__Prevotella_sp_CAG_5226	1.47059	0
k__Bacteria|p__Bacteroidetes|c__Bacteroidia|o__Bacteroidales|f__Prevotellaceae|g__Prevotella|s__Prevotella_sp_CAG_891	1.96078	5.45455
k__Bacteria|p__Bacteroidetes|c__Bacteroidia|o__Bacteroidales|f__Prevotellaceae|g__Prevotella|s__Prevotella_sp_CAG_924	0.980392	0
k__Bacteria|p__Bacteroidetes|c__Bacteroidia|o__Bacteroidales|f__Prevotellaceae|g__Prevotella|s__Prevotella_sp_MGM2	0.490196	0
k__Bacteria|p__Bacteroidetes|c__Bacteroidia|o__Bacteroidales|f__Prevotellaceae|g__Prevotella|s__Prevotella_sp_S7_1_8	2.94118	1.81818
k__Bacteria|p__Bacteroidetes|c__Bacteroidia|o__Bacteroidales|f__Prevotellaceae|g__Prevotella|s__Prevotella_sp_oral_taxon_376	0.490196	0
k__Bacteria|p__Bacteroidetes|c__Bacteroidia|o__Bacteroidales|f__Prevotellaceae|g__Prevotella|s__Prevotella_stercorea	2.94118	0
k__Bacteria|p__Bacteroidetes|c__Bacteroidia|o__Bacteroidales|f__Prevotellaceae|g__Prevotella|s__Prevotella_timonensis	12.2549	18.1818
k__Bacteria|p__Bacteroidetes|c__Bacteroidia|o__Bacteroidales|f__Rikenellaceae|g__Alistipes|s__Alistipes_sp_An31A	4.90196	5.45455
k__Bacteria|p__Bacteroidetes|c__Bacteroidia|o__Bacteroidales|f__Rikenellaceae|g__Alistipes|s__Alistipes_sp_An66	1.47059	3.63636
k__Bacteria|p__Bacteroidetes|c__Bacteroidia|o__Bacteroidales|f__Rikenellaceae|g__Alistipes|s__Alistipes_sp_CAG_831	0.490196	0
k__Bacteria|p__Bacteroidetes|c__Bacteroidia|o__Bacteroidales|f__Rikenellaceae|g__Alistipes|s__Alistipes_sp_CHKCI003	0.980392	0
k__Bacteria|p__Bacteroidetes|c__Bacteroidia|o__Bacteroidales|f__Rikenellaceae|g__Alistipes|s__Alistipes_timonensis	20.5882	12.7273
k__Bacteria|p__Bacteroidetes|c__Bacteroidia|o__Bacteroidales|f__Rikenellaceae|g__Rikenella|s__Rikenella_microfusus	0.980392	0
k__Bacteria|p__Bacteroidetes|c__Bacteroidia|o__Bacteroidales|f__Tannerellaceae|g__Parabacteroides|s__Parabacteroides_chinchillae	0.490196	0
k__Bacteria|p__Bacteroidetes|c__Bacteroidia|o__Bacteroidales|f__Tannerellaceae|g__Parabacteroides|s__Parabacteroides_goldsteinii	21.0784	18.1818
k__Bacteria|p__Bacteroidetes|c__Bacteroidia|o__Bacteroidales|f__Tannerellaceae|g__Parabacteroides|s__Parabacteroides_gordonii	7.84314	1.81818
k__Bacteria|p__Bacteroidetes|c__Bacteroidia|o__Bacteroidales|f__Tannerellaceae|g__Parabacteroides|s__Parabacteroides_sp_CAG_409	2.94118	1.81818
k__Bacteria|p__Candidatus_Melainabacteria|c__Candidatus_Melainabacteria_unclassified|o__Candidatus_Gastranaerophilales|f__Candidatus_Gastranaerophilales_unclassified|g__Candidatus_Gastranaerophilales_unclassified|s__Candidatus_Gastranaerophilales_bacterium	10.7843	5.45455
k__Bacteria|p__Cyanobacteria|c__Cyanobacteria_unclassified|o__Oscillatoriales|f__Microcoleaceae|g__Arthrospira|s__Arthrospira_maxima	0.490196	0
k__Bacteria|p__Cyanobacteria|c__Cyanobacteria_unclassified|o__Oscillatoriales|f__Microcoleaceae|g__Arthrospira|s__Arthrospira_platensis	0.490196	0
k__Bacteria|p__Firmicutes|c__Bacilli|o__Bacillales|f__Bacillaceae|g__Bacillus|s__Bacillus_aerius	17.6471	7.27273
k__Bacteria|p__Firmicutes|c__Bacilli|o__Bacillales|f__Bacillales_unclassified|g__Gemella|s__Gemella_asaccharolytica	2.94118	1.81818
k__Bacteria|p__Firmicutes|c__Bacilli|o__Bacillales|f__Bacillales_unclassified|g__Gemella|s__Gemella_haemolysans	9.80392	10.9091
k__Bacteria|p__Firmicutes|c__Bacilli|o__Bacillales|f__Bacillales_unclassified|g__Gemella|s__Gemella_morbillorum	1.96078	9.09091
k__Bacteria|p__Firmicutes|c__Bacilli|o__Bacillales|f__Bacillales_unclassified|g__Gemella|s__Gemella_sanguinis	24.0196	20
k__Bacteria|p__Firmicutes|c__Bacilli|o__Bacillales|f__Listeriaceae|g__Brochothrix|s__Brochothrix_thermosphacta	0.490196	0
k__Bacteria|p__Firmicutes|c__Bacilli|o__Bacillales|f__Staphylococcaceae|g__Staphylococcus|s__Staphylococcus_argenteus	0.490196	0
k__Bacteria|p__Firmicutes|c__Bacilli|o__Bacillales|f__Staphylococcaceae|g__Staphylococcus|s__Staphylococcus_equorum	0.980392	0
k__Bacteria|p__Firmicutes|c__Bacilli|o__Bacillales|f__Staphylococcaceae|g__Staphylococcus|s__Staphylococcus_xylosus	0.490196	0
k__Bacteria|p__Firmicutes|c__Bacilli|o__Lactobacillales|f__Aerococcaceae|g__Aerococcus|s__Aerococcus_christensenii	0	1.81818
k__Bacteria|p__Firmicutes|c__Bacilli|o__Lactobacillales|f__Aerococcaceae|g__Facklamia|s__Facklamia_hominis	0.490196	1.81818
k__Bacteria|p__Firmicutes|c__Bacilli|o__Lactobacillales|f__Carnobacteriaceae|g__Carnobacterium|s__Carnobacterium_divergens	0.490196	0
k__Bacteria|p__Firmicutes|c__Bacilli|o__Lactobacillales|f__Carnobacteriaceae|g__Granulicatella|s__Granulicatella_elegans	0	1.81818
k__Bacteria|p__Firmicutes|c__Bacilli|o__Lactobacillales|f__Enterococcaceae|g__Enterococcus|s__Enterococcus_avium	0.980392	0
k__Bacteria|p__Firmicutes|c__Bacilli|o__Lactobacillales|f__Enterococcaceae|g__Enterococcus|s__Enterococcus_casseliflavus	0.490196	0
k__Bacteria|p__Firmicutes|c__Bacilli|o__Lactobacillales|f__Enterococcaceae|g__Enterococcus|s__Enterococcus_durans	1.96078	1.81818
k__Bacteria|p__Firmicutes|c__Bacilli|o__Lactobacillales|f__Enterococcaceae|g__Enterococcus|s__Enterococcus_faecalis	6.37255	7.27273
k__Bacteria|p__Firmicutes|c__Bacilli|o__Lactobacillales|f__Enterococcaceae|g__Enterococcus|s__Enterococcus_faecium	6.37255	5.45455
k__Bacteria|p__Firmicutes|c__Bacilli|o__Lactobacillales|f__Enterococcaceae|g__Enterococcus|s__Enterococcus_gilvus	0.490196	0
k__Bacteria|p__Firmicutes|c__Bacilli|o__Lactobacillales|f__Enterococcaceae|g__Enterococcus|s__Enterococcus_hirae	0.980392	0
k__Bacteria|p__Firmicutes|c__Bacilli|o__Lactobacillales|f__Enterococcaceae|g__Enterococcus|s__Enterococcus_mundtii	0.490196	0
k__Bacteria|p__Firmicutes|c__Bacilli|o__Lactobacillales|f__Lactobacillaceae|g__Lactobacillus|s__Lactobacillus_acidophilus	14.2157	14.5455
k__Bacteria|p__Firmicutes|c__Bacilli|o__Lactobacillales|f__Lactobacillaceae|g__Lactobacillus|s__Lactobacillus_alimentarius	0.490196	0
k__Bacteria|p__Firmicutes|c__Bacilli|o__Lactobacillales|f__Lactobacillaceae|g__Lactobacillus|s__Lactobacillus_amylovorus	0	1.81818
k__Bacteria|p__Firmicutes|c__Bacilli|o__Lactobacillales|f__Lactobacillaceae|g__Lactobacillus|s__Lactobacillus_brevis	0.490196	0
k__Bacteria|p__Firmicutes|c__Bacilli|o__Lactobacillales|f__Lactobacillaceae|g__Lactobacillus|s__Lactobacillus_crispatus	0.490196	0
k__Bacteria|p__Firmicutes|c__Bacilli|o__Lactobacillales|f__Lactobacillaceae|g__Lactobacillus|s__Lactobacillus_curvatus	1.47059	0
k__Bacteria|p__Firmicutes|c__Bacilli|o__Lactobacillales|f__Lactobacillaceae|g__Lactobacillus|s__Lactobacillus_delbrueckii	11.7647	18.1818
k__Bacteria|p__Firmicutes|c__Bacilli|o__Lactobacillales|f__Lactobacillaceae|g__Lactobacillus|s__Lactobacillus_fermentum	0.490196	1.81818
k__Bacteria|p__Firmicutes|c__Bacilli|o__Lactobacillales|f__Lactobacillaceae|g__Lactobacillus|s__Lactobacillus_gasseri	1.47059	1.81818
k__Bacteria|p__Firmicutes|c__Bacilli|o__Lactobacillales|f__Lactobacillaceae|g__Lactobacillus|s__Lactobacillus_helveticus	1.96078	0
k__Bacteria|p__Firmicutes|c__Bacilli|o__Lactobacillales|f__Lactobacillaceae|g__Lactobacillus|s__Lactobacillus_iners	0.980392	0
k__Bacteria|p__Firmicutes|c__Bacilli|o__Lactobacillales|f__Lactobacillaceae|g__Lactobacillus|s__Lactobacillus_kefiranofaciens	1.47059	0
k__Bacteria|p__Firmicutes|c__Bacilli|o__Lactobacillales|f__Lactobacillaceae|g__Lactobacillus|s__Lactobacillus_kefiri	0.490196	0
k__Bacteria|p__Firmicutes|c__Bacilli|o__Lactobacillales|f__Lactobacillaceae|g__Lactobacillus|s__Lactobacillus_mucosae	0.980392	0
k__Bacteria|p__Firmicutes|c__Bacilli|o__Lactobacillales|f__Lactobacillaceae|g__Lactobacillus|s__Lactobacillus_plantarum	2.94118	3.63636
k__Bacteria|p__Firmicutes|c__Bacilli|o__Lactobacillales|f__Lactobacillaceae|g__Lactobacillus|s__Lactobacillus_pontis	0	1.81818
k__Bacteria|p__Firmicutes|c__Bacilli|o__Lactobacillales|f__Lactobacillaceae|g__Lactobacillus|s__Lactobacillus_reuteri	0.490196	0
k__Bacteria|p__Firmicutes|c__Bacilli|o__Lactobacillales|f__Lactobacillaceae|g__Lactobacillus|s__Lactobacillus_rhamnosus	10.7843	12.7273
k__Bacteria|p__Firmicutes|c__Bacilli|o__Lactobacillales|f__Lactobacillaceae|g__Lactobacillus|s__Lactobacillus_ruminis	8.82353	1.81818
k__Bacteria|p__Firmicutes|c__Bacilli|o__Lactobacillales|f__Lactobacillaceae|g__Lactobacillus|s__Lactobacillus_sakei	1.96078	3.63636
k__Bacteria|p__Firmicutes|c__Bacilli|o__Lactobacillales|f__Lactobacillaceae|g__Lactobacillus|s__Lactobacillus_salivarius	0.980392	1.81818
k__Bacteria|p__Firmicutes|c__Bacilli|o__Lactobacillales|f__Lactobacillaceae|g__Lactobacillus|s__Lactobacillus_vaginalis	0.490196	0
k__Bacteria|p__Firmicutes|c__Bacilli|o__Lactobacillales|f__Lactobacillaceae|g__Lactobacillus|s__Lactobacillus_versmoldensis	0.980392	0
k__Bacteria|p__Firmicutes|c__Bacilli|o__Lactobacillales|f__Lactobacillaceae|g__Pediococcus|s__Pediococcus_acidilactici	1.96078	0
k__Bacteria|p__Firmicutes|c__Bacilli|o__Lactobacillales|f__Lactobacillaceae|g__Pediococcus|s__Pediococcus_pentosaceus	0.490196	0
k__Bacteria|p__Firmicutes|c__Bacilli|o__Lactobacillales|f__Lactobacillaceae|g__Sharpea|s__Sharpea_azabuensis	0.980392	3.63636
k__Bacteria|p__Firmicutes|c__Bacilli|o__Lactobacillales|f__Leuconostocaceae|g__Leuconostoc|s__Leuconostoc_carnosum	0.490196	1.81818
k__Bacteria|p__Firmicutes|c__Bacilli|o__Lactobacillales|f__Leuconostocaceae|g__Leuconostoc|s__Leuconostoc_citreum	1.47059	1.81818
k__Bacteria|p__Firmicutes|c__Bacilli|o__Lactobacillales|f__Leuconostocaceae|g__Leuconostoc|s__Leuconostoc_garlicum	0.980392	1.81818
k__Bacteria|p__Firmicutes|c__Bacilli|o__Lactobacillales|f__Leuconostocaceae|g__Leuconostoc|s__Leuconostoc_gelidum	2.45098	1.81818
k__Bacteria|p__Firmicutes|c__Bacilli|o__Lactobacillales|f__Leuconostocaceae|g__Leuconostoc|s__Leuconostoc_lactis	1.47059	1.81818
k__Bacteria|p__Firmicutes|c__Bacilli|o__Lactobacillales|f__Leuconostocaceae|g__Leuconostoc|s__Leuconostoc_mesenteroides	5.88235	1.81818
k__Bacteria|p__Firmicutes|c__Bacilli|o__Lactobacillales|f__Leuconostocaceae|g__Leuconostoc|s__Leuconostoc_pseudomesenteroides	1.96078	1.81818
k__Bacteria|p__Firmicutes|c__Bacilli|o__Lactobacillales|f__Leuconostocaceae|g__Leuconostoc|s__Leuconostoc_suionicum	0.490196	0
k__Bacteria|p__Firmicutes|c__Bacilli|o__Lactobacillales|f__Leuconostocaceae|g__Weissella|s__Weissella_cibaria	0.980392	0
k__Bacteria|p__Firmicutes|c__Bacilli|o__Lactobacillales|f__Leuconostocaceae|g__Weissella|s__Weissella_confusa	0.490196	0
k__Bacteria|p__Firmicutes|c__Bacilli|o__Lactobacillales|f__Leuconostocaceae|g__Weissella|s__Weissella_soli	0.490196	0
k__Bacteria|p__Firmicutes|c__Bacilli|o__Lactobacillales|f__Streptococcaceae|g__Lactococcus|s__Lactococcus_piscium	1.96078	0
k__Bacteria|p__Firmicutes|c__Bacilli|o__Lactobacillales|f__Streptococcaceae|g__Lactococcus|s__Lactococcus_raffinolactis	1.47059	1.81818
k__Bacteria|p__Firmicutes|c__Bacilli|o__Lactobacillales|f__Streptococcaceae|g__Streptococcus|s__Streptococcus_agalactiae	0.490196	0
k__Bacteria|p__Firmicutes|c__Bacilli|o__Lactobacillales|f__Streptococcaceae|g__Streptococcus|s__Streptococcus_anginosus_group	19.1176	16.3636
k__Bacteria|p__Firmicutes|c__Bacilli|o__Lactobacillales|f__Streptococcaceae|g__Streptococcus|s__Streptococcus_cristatus	4.90196	7.27273
k__Bacteria|p__Firmicutes|c__Bacilli|o__Lactobacillales|f__Streptococcaceae|g__Streptococcus|s__Streptococcus_equinus	0	1.81818
k__Bacteria|p__Firmicutes|c__Bacilli|o__Lactobacillales|f__Streptococcaceae|g__Streptococcus|s__Streptococcus_gallolyticus	1.47059	0
k__Bacteria|p__Firmicutes|c__Bacilli|o__Lactobacillales|f__Streptococcaceae|g__Streptococcus|s__Streptococcus_gordonii	19.6078	12.7273
k__Bacteria|p__Firmicutes|c__Bacilli|o__Lactobacillales|f__Streptococcaceae|g__Streptococcus|s__Streptococcus_infantarius	0.490196	0
k__Bacteria|p__Firmicutes|c__Bacilli|o__Lactobacillales|f__Streptococcaceae|g__Streptococcus|s__Streptococcus_infantis	15.1961	10.9091
k__Bacteria|p__Firmicutes|c__Bacilli|o__Lactobacillales|f__Streptococcaceae|g__Streptococcus|s__Streptococcus_lutetiensis	1.47059	1.81818
k__Bacteria|p__Firmicutes|c__Bacilli|o__Lactobacillales|f__Streptococcaceae|g__Streptococcus|s__Streptococcus_macedonicus	0.490196	0
k__Bacteria|p__Firmicutes|c__Bacilli|o__Lactobacillales|f__Streptococcaceae|g__Streptococcus|s__Streptococcus_milleri	5.39216	3.63636
k__Bacteria|p__Firmicutes|c__Bacilli|o__Lactobacillales|f__Streptococcaceae|g__Streptococcus|s__Streptococcus_mutans	10.7843	14.5455
k__Bacteria|p__Firmicutes|c__Bacilli|o__Lactobacillales|f__Streptococcaceae|g__Streptococcus|s__Streptococcus_oralis	16.1765	16.3636
k__Bacteria|p__Firmicutes|c__Bacilli|o__Lactobacillales|f__Streptococcaceae|g__Streptococcus|s__Streptococcus_pasteurianus	1.96078	0
k__Bacteria|p__Firmicutes|c__Bacilli|o__Lactobacillales|f__Streptococcaceae|g__Streptococcus|s__Streptococcus_pneumoniae	1.96078	0
k__Bacteria|p__Firmicutes|c__Bacilli|o__Lactobacillales|f__Streptococcaceae|g__Streptococcus|s__Streptococcus_pseudopneumoniae	0.490196	0
k__Bacteria|p__Firmicutes|c__Bacilli|o__Lactobacillales|f__Streptococcaceae|g__Streptococcus|s__Streptococcus_salivarius_CAG_79	6.86275	1.81818
k__Bacteria|p__Firmicutes|c__Bacilli|o__Lactobacillales|f__Streptococcaceae|g__Streptococcus|s__Streptococcus_sanguinis	15.6863	10.9091
k__Bacteria|p__Firmicutes|c__Bacilli|o__Lactobacillales|f__Streptococcaceae|g__Streptococcus|s__Streptococcus_sinensis	0.490196	0
k__Bacteria|p__Firmicutes|c__Bacilli|o__Lactobacillales|f__Streptococcaceae|g__Streptococcus|s__Streptococcus_sobrinus	0.980392	0
k__Bacteria|p__Firmicutes|c__Bacilli|o__Lactobacillales|f__Streptococcaceae|g__Streptococcus|s__Streptococcus_sp_A12	32.3529	20
k__Bacteria|p__Firmicutes|c__Bacilli|o__Lactobacillales|f__Streptococcaceae|g__Streptococcus|s__Streptococcus_sp_F0442	9.80392	7.27273
k__Bacteria|p__Firmicutes|c__Bacilli|o__Lactobacillales|f__Streptococcaceae|g__Streptococcus|s__Streptococcus_sp_HMSC034E03	0	1.81818
k__Bacteria|p__Firmicutes|c__Bacilli|o__Lactobacillales|f__Streptococcaceae|g__Streptococcus|s__Streptococcus_sp_HMSC067H01	0	1.81818
k__Bacteria|p__Firmicutes|c__Bacilli|o__Lactobacillales|f__Streptococcaceae|g__Streptococcus|s__Streptococcus_sp_HMSC070B10	0.980392	0
k__Bacteria|p__Firmicutes|c__Bacilli|o__Lactobacillales|f__Streptococcaceae|g__Streptococcus|s__Streptococcus_sp_HMSC071D03	0	1.81818
k__Bacteria|p__Firmicutes|c__Bacilli|o__Lactobacillales|f__Streptococcaceae|g__Streptococcus|s__Streptococcus_sp_HPH0090	0.980392	0
k__Bacteria|p__Firmicutes|c__Bacilli|o__Lactobacillales|f__Streptococcaceae|g__Streptococcus|s__Streptococcus_sp_M334	0.490196	0
k__Bacteria|p__Firmicutes|c__Bacilli|o__Lactobacillales|f__Streptococcaceae|g__Streptococcus|s__Streptococcus_sp_NLAE_zl_C503	0.980392	1.81818
k__Bacteria|p__Firmicutes|c__Bacilli|o__Lactobacillales|f__Streptococcaceae|g__Streptococcus|s__Streptococcus_sp_oral_taxon_058	0	1.81818
k__Bacteria|p__Firmicutes|c__Bacilli|o__Lactobacillales|f__Streptococcaceae|g__Streptococcus|s__Streptococcus_vestibularis	22.549	18.1818
k__Bacteria|p__Firmicutes|c__Bacilli|o__Lactobacillales|f__Streptococcaceae|g__Streptococcus|s__Streptococcus_viridans	1.47059	0
k__Bacteria|p__Firmicutes|c__Clostridia|o__Clostridiales|f__Catabacteriaceae|g__Catabacter|s__Catabacter_hongkongensis	3.92157	5.45455
k__Bacteria|p__Firmicutes|c__Clostridia|o__Clostridiales|f__Christensenellaceae|g__Christensenella|s__Christensenella_minuta	11.2745	10.9091
k__Bacteria|p__Firmicutes|c__Clostridia|o__Clostridiales|f__Clostridiaceae|g__Clostridium|s__Butyribacterium_methylotrophicum	3.43137	0
k__Bacteria|p__Firmicutes|c__Clostridia|o__Clostridiales|f__Clostridiaceae|g__Clostridium|s__Clostridium_baratii	0.490196	1.81818
k__Bacteria|p__Firmicutes|c__Clostridia|o__Clostridiales|f__Clostridiaceae|g__Clostridium|s__Clostridium_celatum	13.2353	7.27273
k__Bacteria|p__Firmicutes|c__Clostridia|o__Clostridiales|f__Clostridiaceae|g__Clostridium|s__Clostridium_neonatale	0	1.81818
k__Bacteria|p__Firmicutes|c__Clostridia|o__Clostridiales|f__Clostridiaceae|g__Clostridium|s__Clostridium_paraputrificum	9.31373	9.09091
k__Bacteria|p__Firmicutes|c__Clostridia|o__Clostridiales|f__Clostridiaceae|g__Clostridium|s__Clostridium_perfringens	5.39216	5.45455
k__Bacteria|p__Firmicutes|c__Clostridia|o__Clostridiales|f__Clostridiaceae|g__Clostridium|s__Clostridium_sp_CAG_299	10.2941	14.5455
k__Bacteria|p__Firmicutes|c__Clostridia|o__Clostridiales|f__Clostridiaceae|g__Clostridium|s__Clostridium_sp_CAG_411	3.43137	0
k__Bacteria|p__Firmicutes|c__Clostridia|o__Clostridiales|f__Clostridiaceae|g__Clostridium|s__Clostridium_sp_CAG_413	4.41176	3.63636
k__Bacteria|p__Firmicutes|c__Clostridia|o__Clostridiales|f__Clostridiaceae|g__Clostridium|s__Clostridium_sp_CAG_510	0.490196	1.81818
k__Bacteria|p__Firmicutes|c__Clostridia|o__Clostridiales|f__Clostridiaceae|g__Clostridium|s__Clostridium_sp_CAG_590	1.47059	1.81818
k__Bacteria|p__Firmicutes|c__Clostridia|o__Clostridiales|f__Clostridiaceae|g__Clostridium|s__Clostridium_sp_CAG_678	0.980392	0
k__Bacteria|p__Firmicutes|c__Clostridia|o__Clostridiales|f__Clostridiaceae|g__Clostridium|s__Clostridium_sp_CAG_964	2.94118	1.81818
k__Bacteria|p__Firmicutes|c__Clostridia|o__Clostridiales|f__Clostridiaceae|g__Clostridium|s__Clostridium_sp_D5	1.96078	9.09091
k__Bacteria|p__Firmicutes|c__Clostridia|o__Clostridiales|f__Clostridiaceae|g__Clostridium|s__Clostridium_sp_chh4_2	1.47059	3.63636
k__Bacteria|p__Firmicutes|c__Clostridia|o__Clostridiales|f__Clostridiaceae|g__Clostridium|s__Clostridium_ventriculi	2.94118	1.81818
k__Bacteria|p__Firmicutes|c__Clostridia|o__Clostridiales|f__Clostridiaceae|g__Hungatella|s__Hungatella_effluvii	0.980392	3.63636
k__Bacteria|p__Firmicutes|c__Clostridia|o__Clostridiales|f__Clostridiaceae|g__Lactonifactor|s__Lactonifactor_longoviformis	7.35294	12.7273
k__Bacteria|p__Firmicutes|c__Clostridia|o__Clostridiales|f__Clostridiales_Family_XIII_Incertae_Sedis|g__Clostridiales_Family_XIII_Incertae_Sedis_unclassified|s__Eubacterium_sulci	1.96078	0
k__Bacteria|p__Firmicutes|c__Clostridia|o__Clostridiales|f__Clostridiales_Family_XIII_Incertae_Sedis|g__Mogibacterium|s__Mogibacterium_diversum	1.96078	0
k__Bacteria|p__Firmicutes|c__Clostridia|o__Clostridiales|f__Clostridiales_unclassified|g__Clostridiales_unclassified|s__Bacteroides_pectinophilus	6.37255	9.09091
k__Bacteria|p__Firmicutes|c__Clostridia|o__Clostridiales|f__Clostridiales_unclassified|g__Clostridiales_unclassified|s__Clostridiales_bacterium_1_7_47FAA	8.33333	10.9091
k__Bacteria|p__Firmicutes|c__Clostridia|o__Clostridiales|f__Clostridiales_unclassified|g__Clostridiales_unclassified|s__Clostridiales_bacterium_CHKCI006	7.35294	5.45455
k__Bacteria|p__Firmicutes|c__Clostridia|o__Clostridiales|f__Eubacteriaceae|g__Anaerofustis|s__Anaerofustis_stercorihominis	1.47059	1.81818
k__Bacteria|p__Firmicutes|c__Clostridia|o__Clostridiales|f__Eubacteriaceae|g__Eubacterium|s__Eubacterium_callanderi	4.90196	1.81818
k__Bacteria|p__Firmicutes|c__Clostridia|o__Clostridiales|f__Eubacteriaceae|g__Eubacterium|s__Eubacterium_coprostanoligenes	0.980392	3.63636
k__Bacteria|p__Firmicutes|c__Clostridia|o__Clostridiales|f__Eubacteriaceae|g__Eubacterium|s__Eubacterium_dolichum_CAG_375	5.88235	5.45455
k__Bacteria|p__Firmicutes|c__Clostridia|o__Clostridiales|f__Eubacteriaceae|g__Eubacterium|s__Eubacterium_limosum	6.37255	1.81818
k__Bacteria|p__Firmicutes|c__Clostridia|o__Clostridiales|f__Eubacteriaceae|g__Eubacterium|s__Eubacterium_sp_An11	0.490196	3.63636
k__Bacteria|p__Firmicutes|c__Clostridia|o__Clostridiales|f__Eubacteriaceae|g__Eubacterium|s__Eubacterium_sp_CAG_786	2.45098	0
k__Bacteria|p__Firmicutes|c__Clostridia|o__Clostridiales|f__Eubacteriaceae|g__Eubacterium|s__Eubacterium_sp_OM08_24	22.0588	20
k__Bacteria|p__Firmicutes|c__Clostridia|o__Clostridiales|f__Hungateiclostridiaceae|g__Mageeibacillus|s__Mageeibacillus_indolicus	6.37255	10.9091
k__Bacteria|p__Firmicutes|c__Clostridia|o__Clostridiales|f__Lachnospiraceae|g__Anaerostipes|s__Anaerostipes_caccae	2.45098	1.81818
k__Bacteria|p__Firmicutes|c__Clostridia|o__Clostridiales|f__Lachnospiraceae|g__Anaerotignum|s__Anaerotignum_lactatifermentans	7.35294	7.27273
k__Bacteria|p__Firmicutes|c__Clostridia|o__Clostridiales|f__Lachnospiraceae|g__Blautia|s__Blautia_coccoides	6.86275	7.27273
k__Bacteria|p__Firmicutes|c__Clostridia|o__Clostridiales|f__Lachnospiraceae|g__Blautia|s__Blautia_hansenii	0.980392	3.63636
k__Bacteria|p__Firmicutes|c__Clostridia|o__Clostridiales|f__Lachnospiraceae|g__Blautia|s__Blautia_producta	8.33333	9.09091
k__Bacteria|p__Firmicutes|c__Clostridia|o__Clostridiales|f__Lachnospiraceae|g__Blautia|s__Blautia_sp_An249	1.47059	3.63636
k__Bacteria|p__Firmicutes|c__Clostridia|o__Clostridiales|f__Lachnospiraceae|g__Blautia|s__Blautia_sp_CAG_257	19.1176	20
k__Bacteria|p__Firmicutes|c__Clostridia|o__Clostridiales|f__Lachnospiraceae|g__Blautia|s__Blautia_sp_N6H1_15	1.47059	0
k__Bacteria|p__Firmicutes|c__Clostridia|o__Clostridiales|f__Lachnospiraceae|g__Butyrivibrio|s__Butyrivibrio_crossotus	20.5882	7.27273
k__Bacteria|p__Firmicutes|c__Clostridia|o__Clostridiales|f__Lachnospiraceae|g__Butyrivibrio|s__Butyrivibrio_sp_CAG_318	4.90196	10.9091
k__Bacteria|p__Firmicutes|c__Clostridia|o__Clostridiales|f__Lachnospiraceae|g__Dorea|s__Dorea_sp_CAG_317	19.6078	16.3636
k__Bacteria|p__Firmicutes|c__Clostridia|o__Clostridiales|f__Lachnospiraceae|g__Dorea|s__Dorea_sp_D27	1.47059	0
k__Bacteria|p__Firmicutes|c__Clostridia|o__Clostridiales|f__Lachnospiraceae|g__Faecalicatena|s__Faecalicatena_orotica	1.47059	0
k__Bacteria|p__Firmicutes|c__Clostridia|o__Clostridiales|f__Lachnospiraceae|g__Lachnoclostridium|s__Clostridium_aldenense	19.1176	14.5455
k__Bacteria|p__Firmicutes|c__Clostridia|o__Clostridiales|f__Lachnospiraceae|g__Lachnoclostridium|s__Clostridium_clostridioforme	17.6471	16.3636
k__Bacteria|p__Firmicutes|c__Clostridia|o__Clostridiales|f__Lachnospiraceae|g__Lachnoclostridium|s__Clostridium_saccharolyticum	23.0392	20
k__Bacteria|p__Firmicutes|c__Clostridia|o__Clostridiales|f__Lachnospiraceae|g__Lachnoclostridium|s__Clostridium_scindens	5.88235	3.63636
k__Bacteria|p__Firmicutes|c__Clostridia|o__Clostridiales|f__Lachnospiraceae|g__Lachnoclostridium|s__Lachnoclostridium_sp_An118	0.980392	0
k__Bacteria|p__Firmicutes|c__Clostridia|o__Clostridiales|f__Lachnospiraceae|g__Lachnoclostridium|s__Lachnoclostridium_sp_An131	7.35294	9.09091
k__Bacteria|p__Firmicutes|c__Clostridia|o__Clostridiales|f__Lachnospiraceae|g__Lachnoclostridium|s__Lachnoclostridium_sp_An138	17.1569	10.9091
k__Bacteria|p__Firmicutes|c__Clostridia|o__Clostridiales|f__Lachnospiraceae|g__Lachnoclostridium|s__Lachnoclostridium_sp_An14	1.47059	3.63636
k__Bacteria|p__Firmicutes|c__Clostridia|o__Clostridiales|f__Lachnospiraceae|g__Lachnoclostridium|s__Lachnoclostridium_sp_An169	0.490196	0
k__Bacteria|p__Firmicutes|c__Clostridia|o__Clostridiales|f__Lachnospiraceae|g__Lachnoclostridium|s__Lachnoclostridium_sp_An298	0.490196	0
k__Bacteria|p__Firmicutes|c__Clostridia|o__Clostridiales|f__Lachnospiraceae|g__Lachnospiraceae_unclassified|s__Lachnospiraceae_bacterium_oral_taxon_096	0.490196	0
k__Bacteria|p__Firmicutes|c__Clostridia|o__Clostridiales|f__Lachnospiraceae|g__Marvinbryantia|s__Marvinbryantia_formatexigens	2.94118	3.63636
k__Bacteria|p__Firmicutes|c__Clostridia|o__Clostridiales|f__Lachnospiraceae|g__Murimonas|s__Murimonas_intestini	1.96078	0
k__Bacteria|p__Firmicutes|c__Clostridia|o__Clostridiales|f__Lachnospiraceae|g__Oribacterium|s__Oribacterium_parvum	0	3.63636
k__Bacteria|p__Firmicutes|c__Clostridia|o__Clostridiales|f__Lachnospiraceae|g__Oribacterium|s__Oribacterium_sinus	1.47059	1.81818
k__Bacteria|p__Firmicutes|c__Clostridia|o__Clostridiales|f__Lachnospiraceae|g__Roseburia|s__Roseburia_sp_CAG_303	16.1765	16.3636
k__Bacteria|p__Firmicutes|c__Clostridia|o__Clostridiales|f__Lachnospiraceae|g__Sellimonas|s__Sellimonas_intestinalis	17.6471	14.5455
k__Bacteria|p__Firmicutes|c__Clostridia|o__Clostridiales|f__Lachnospiraceae|g__Stomatobaculum|s__Stomatobaculum_longum	0.490196	0
k__Bacteria|p__Firmicutes|c__Clostridia|o__Clostridiales|f__Lachnospiraceae|g__Tyzzerella|s__Tyzzerella_nexilis	10.2941	12.7273
k__Bacteria|p__Firmicutes|c__Clostridia|o__Clostridiales|f__Peptococcaceae|g__Peptococcus|s__Peptococcus_niger	0.490196	1.81818
k__Bacteria|p__Firmicutes|c__Clostridia|o__Clostridiales|f__Peptostreptococcaceae|g__Criibacterium|s__Criibacterium_bergeronii	0.490196	1.81818
k__Bacteria|p__Firmicutes|c__Clostridia|o__Clostridiales|f__Peptostreptococcaceae|g__Paeniclostridium|s__Paeniclostridium_sordellii	0.490196	0
k__Bacteria|p__Firmicutes|c__Clostridia|o__Clostridiales|f__Peptostreptococcaceae|g__Peptostreptococcus|s__Peptostreptococcus_anaerobius	6.37255	9.09091
k__Bacteria|p__Firmicutes|c__Clostridia|o__Clostridiales|f__Peptostreptococcaceae|g__Peptostreptococcus|s__Peptostreptococcus_sp_MV1	0.490196	3.63636
k__Bacteria|p__Firmicutes|c__Clostridia|o__Clostridiales|f__Peptostreptococcaceae|g__Peptostreptococcus|s__Peptostreptococcus_stomatis	3.92157	0
k__Bacteria|p__Firmicutes|c__Clostridia|o__Clostridiales|f__Peptostreptococcaceae|g__Romboutsia|s__Romboutsia_hominis	0.490196	0
k__Bacteria|p__Firmicutes|c__Clostridia|o__Clostridiales|f__Peptostreptococcaceae|g__Terrisporobacter|s__Terrisporobacter_othiniensis	2.94118	1.81818
k__Bacteria|p__Firmicutes|c__Clostridia|o__Clostridiales|f__Ruminococcaceae|g__Anaerofilum|s__Anaerofilum_sp_An201	6.86275	0
k__Bacteria|p__Firmicutes|c__Clostridia|o__Clostridiales|f__Ruminococcaceae|g__Anaeromassilibacillus|s__Anaeromassilibacillus_sp_An200	0.490196	0
k__Bacteria|p__Firmicutes|c__Clostridia|o__Clostridiales|f__Ruminococcaceae|g__Anaerotruncus|s__Anaerotruncus_sp_CAG_528	6.37255	5.45455
k__Bacteria|p__Firmicutes|c__Clostridia|o__Clostridiales|f__Ruminococcaceae|g__Flavonifractor|s__Flavonifractor_sp_An10	11.7647	10.9091
k__Bacteria|p__Firmicutes|c__Clostridia|o__Clostridiales|f__Ruminococcaceae|g__Flavonifractor|s__Flavonifractor_sp_An306	1.96078	7.27273
k__Bacteria|p__Firmicutes|c__Clostridia|o__Clostridiales|f__Ruminococcaceae|g__Flavonifractor|s__Flavonifractor_sp_An82	0	3.63636
k__Bacteria|p__Firmicutes|c__Clostridia|o__Clostridiales|f__Ruminococcaceae|g__Gemmiger|s__Gemmiger_sp_An120	0.980392	0
k__Bacteria|p__Firmicutes|c__Clostridia|o__Clostridiales|f__Ruminococcaceae|g__Gemmiger|s__Gemmiger_sp_An50	0	1.81818
k__Bacteria|p__Firmicutes|c__Clostridia|o__Clostridiales|f__Ruminococcaceae|g__Gemmiger|s__Gemmiger_sp_An87	0.490196	3.63636
k__Bacteria|p__Firmicutes|c__Clostridia|o__Clostridiales|f__Ruminococcaceae|g__Pseudoflavonifractor|s__Pseudoflavonifractor_sp_An85	7.35294	7.27273
k__Bacteria|p__Firmicutes|c__Clostridia|o__Clostridiales|f__Ruminococcaceae|g__Ruminococcaceae_unclassified|s__Clostridium_methylpentosum	8.82353	5.45455
k__Bacteria|p__Firmicutes|c__Clostridia|o__Clostridiales|f__Ruminococcaceae|g__Ruminococcus|s__Ruminococcus_champanellensis	7.35294	5.45455
k__Bacteria|p__Firmicutes|c__Clostridia|o__Clostridiales|f__Ruminococcaceae|g__Ruminococcus|s__Ruminococcus_obeum_CAG_39	11.2745	3.63636
k__Bacteria|p__Firmicutes|c__Clostridia|o__Clostridiales|f__Ruminococcaceae|g__Ruminococcus|s__Ruminococcus_sp_CAG_330	5.39216	9.09091
k__Bacteria|p__Firmicutes|c__Clostridia|o__Clostridiales|f__Ruminococcaceae|g__Ruminococcus|s__Ruminococcus_sp_CAG_403	6.86275	7.27273
k__Bacteria|p__Firmicutes|c__Clostridia|o__Clostridiales|f__Ruminococcaceae|g__Ruminococcus|s__Ruminococcus_sp_CAG_488	4.90196	1.81818
k__Bacteria|p__Firmicutes|c__Clostridia|o__Clostridiales|f__Ruminococcaceae|g__Ruminococcus|s__Ruminococcus_sp_CAG_563	4.41176	0
k__Bacteria|p__Firmicutes|c__Clostridia|o__Clostridiales|f__Ruminococcaceae|g__Ruminococcus|s__Ruminococcus_sp_CAG_579	1.47059	1.81818
k__Bacteria|p__Firmicutes|c__Clostridia|o__Clostridiales|f__Ruminococcaceae|g__Ruminococcus|s__Ruminococcus_sp_CAG_624	1.96078	3.63636
k__Bacteria|p__Firmicutes|c__Clostridia|o__Clostridiales|f__Ruminococcaceae|g__Subdoligranulum|s__Subdoligranulum_variabile	1.96078	5.45455
k__Bacteria|p__Firmicutes|c__Erysipelotrichia|o__Erysipelotrichales|f__Erysipelotrichaceae|g__Absiella|s__Absiella_dolichum	5.88235	5.45455
k__Bacteria|p__Firmicutes|c__Erysipelotrichia|o__Erysipelotrichales|f__Erysipelotrichaceae|g__Candidatus_Stoquefichus|s__Candidatus_Stoquefichus_sp_KLE1796	0.490196	1.81818
k__Bacteria|p__Firmicutes|c__Erysipelotrichia|o__Erysipelotrichales|f__Erysipelotrichaceae|g__Catenibacterium|s__Catenibacterium_mitsuokai	7.35294	10.9091
k__Bacteria|p__Firmicutes|c__Erysipelotrichia|o__Erysipelotrichales|f__Erysipelotrichaceae|g__Coprobacillus|s__Coprobacillus_cateniformis	18.1373	12.7273
k__Bacteria|p__Firmicutes|c__Erysipelotrichia|o__Erysipelotrichales|f__Erysipelotrichaceae|g__Erysipelatoclostridium|s__Erysipelatoclostridium_ramosum	25	16.3636
k__Bacteria|p__Firmicutes|c__Erysipelotrichia|o__Erysipelotrichales|f__Erysipelotrichaceae|g__Erysipelothrix|s__Erysipelothrix_larvae	1.47059	0
k__Bacteria|p__Firmicutes|c__Erysipelotrichia|o__Erysipelotrichales|f__Erysipelotrichaceae|g__Faecalicoccus|s__Faecalicoccus_pleomorphus	4.41176	3.63636
k__Bacteria|p__Firmicutes|c__Erysipelotrichia|o__Erysipelotrichales|f__Erysipelotrichaceae|g__Faecalitalea|s__Faecalitalea_cylindroides	17.1569	18.1818
k__Bacteria|p__Firmicutes|c__Erysipelotrichia|o__Erysipelotrichales|f__Erysipelotrichaceae|g__Ileibacterium|s__Ileibacterium_valens	12.7451	18.1818
k__Bacteria|p__Firmicutes|c__Erysipelotrichia|o__Erysipelotrichales|f__Erysipelotrichaceae|g__Massiliomicrobiota|s__Massiliomicrobiota_timonensis	16.1765	20
k__Bacteria|p__Firmicutes|c__Erysipelotrichia|o__Erysipelotrichales|f__Erysipelotrichaceae|g__Solobacterium|s__Solobacterium_moorei	3.92157	7.27273
k__Bacteria|p__Firmicutes|c__Firmicutes_unclassified|o__Firmicutes_unclassified|f__Firmicutes_unclassified|g__Firmicutes_unclassified|s__Firmicutes_bacterium_CAG_424	3.43137	3.63636
k__Bacteria|p__Firmicutes|c__Firmicutes_unclassified|o__Firmicutes_unclassified|f__Firmicutes_unclassified|g__Firmicutes_unclassified|s__Firmicutes_bacterium_CAG_534	1.47059	0
k__Bacteria|p__Firmicutes|c__Firmicutes_unclassified|o__Firmicutes_unclassified|f__Firmicutes_unclassified|g__Firmicutes_unclassified|s__Firmicutes_bacterium_CAG_555	2.94118	3.63636
k__Bacteria|p__Firmicutes|c__Firmicutes_unclassified|o__Firmicutes_unclassified|f__Firmicutes_unclassified|g__Firmicutes_unclassified|s__Firmicutes_bacterium_CAG_646	2.45098	0
k__Bacteria|p__Firmicutes|c__Firmicutes_unclassified|o__Firmicutes_unclassified|f__Firmicutes_unclassified|g__Firmicutes_unclassified|s__Firmicutes_bacterium_CAG_791	0	1.81818
k__Bacteria|p__Firmicutes|c__Negativicutes|o__Acidaminococcales|f__Acidaminococcaceae|g__Acidaminococcus|s__Acidaminococcus_fermentans	1.96078	1.81818
k__Bacteria|p__Firmicutes|c__Negativicutes|o__Acidaminococcales|f__Acidaminococcaceae|g__Acidaminococcus|s__Acidaminococcus_intestini	11.7647	10.9091
k__Bacteria|p__Firmicutes|c__Negativicutes|o__Acidaminococcales|f__Acidaminococcaceae|g__Acidaminococcus|s__Acidaminococcus_sp_CAG_542	0.980392	0
k__Bacteria|p__Firmicutes|c__Negativicutes|o__Acidaminococcales|f__Acidaminococcaceae|g__Phascolarctobacterium|s__Phascolarctobacterium_sp_CAG_266	9.31373	7.27273
k__Bacteria|p__Firmicutes|c__Negativicutes|o__Acidaminococcales|f__Acidaminococcaceae|g__Phascolarctobacterium|s__Phascolarctobacterium_succinatutens	15.6863	7.27273
k__Bacteria|p__Firmicutes|c__Negativicutes|o__Selenomonadales|f__Selenomonadaceae|g__Megamonas|s__Megamonas_funiformis	10.2941	9.09091
k__Bacteria|p__Firmicutes|c__Negativicutes|o__Selenomonadales|f__Selenomonadaceae|g__Megamonas|s__Megamonas_funiformis_CAG_377	9.31373	5.45455
k__Bacteria|p__Firmicutes|c__Negativicutes|o__Selenomonadales|f__Selenomonadaceae|g__Megamonas|s__Megamonas_hypermegale	10.7843	5.45455
k__Bacteria|p__Firmicutes|c__Negativicutes|o__Selenomonadales|f__Selenomonadaceae|g__Megamonas|s__Megamonas_rupellensis	1.47059	0
k__Bacteria|p__Firmicutes|c__Negativicutes|o__Selenomonadales|f__Selenomonadaceae|g__Mitsuokella|s__Mitsuokella_jalaludinii	3.43137	3.63636
k__Bacteria|p__Firmicutes|c__Negativicutes|o__Selenomonadales|f__Selenomonadaceae|g__Mitsuokella|s__Mitsuokella_multacida	4.41176	3.63636
k__Bacteria|p__Firmicutes|c__Negativicutes|o__Veillonellales|f__Veillonellaceae|g__Allisonella|s__Allisonella_histaminiformans	13.7255	14.5455
k__Bacteria|p__Firmicutes|c__Negativicutes|o__Veillonellales|f__Veillonellaceae|g__Dialister|s__Dialister_micraerophilus	0.490196	5.45455
k__Bacteria|p__Firmicutes|c__Negativicutes|o__Veillonellales|f__Veillonellaceae|g__Dialister|s__Dialister_pneumosintes	0.980392	0
k__Bacteria|p__Firmicutes|c__Negativicutes|o__Veillonellales|f__Veillonellaceae|g__Dialister|s__Dialister_sp_CAG_357	12.2549	18.1818
k__Bacteria|p__Firmicutes|c__Negativicutes|o__Veillonellales|f__Veillonellaceae|g__Dialister|s__Dialister_succinatiphilus	5.88235	10.9091
k__Bacteria|p__Firmicutes|c__Negativicutes|o__Veillonellales|f__Veillonellaceae|g__Megasphaera|s__Megasphaera_elsdenii	1.47059	1.81818
k__Bacteria|p__Firmicutes|c__Negativicutes|o__Veillonellales|f__Veillonellaceae|g__Megasphaera|s__Megasphaera_sp_DISK_18	1.96078	3.63636
k__Bacteria|p__Firmicutes|c__Negativicutes|o__Veillonellales|f__Veillonellaceae|g__Megasphaera|s__Megasphaera_sp_MJR8396C	1.47059	3.63636
k__Bacteria|p__Firmicutes|c__Negativicutes|o__Veillonellales|f__Veillonellaceae|g__Megasphaera|s__Megasphaera_stantonii	0.490196	0
k__Bacteria|p__Firmicutes|c__Negativicutes|o__Veillonellales|f__Veillonellaceae|g__Negativicoccus|s__Negativicoccus_succinicivorans	3.92157	5.45455
k__Bacteria|p__Firmicutes|c__Negativicutes|o__Veillonellales|f__Veillonellaceae|g__Veillonellaceae_unclassified|s__Veillonellaceae_bacterium_DNF00626	0.490196	5.45455
k__Bacteria|p__Firmicutes|c__Negativicutes|o__Veillonellales|f__Veillonellaceae|g__Veillonella|s__Veillonella_rodentium	1.96078	0
k__Bacteria|p__Firmicutes|c__Negativicutes|o__Veillonellales|f__Veillonellaceae|g__Veillonella|s__Veillonella_sp_CAG_933	18.6275	14.5455
k__Bacteria|p__Firmicutes|c__Negativicutes|o__Veillonellales|f__Veillonellaceae|g__Veillonella|s__Veillonella_tobetsuensis	4.90196	0
k__Bacteria|p__Firmicutes|c__Tissierellia|o__Tissierellales|f__Peptoniphilaceae|g__Anaerococcus|s__Anaerococcus_lactolyticus	1.47059	1.81818
k__Bacteria|p__Firmicutes|c__Tissierellia|o__Tissierellales|f__Peptoniphilaceae|g__Anaerococcus|s__Anaerococcus_tetradius	0	1.81818
k__Bacteria|p__Firmicutes|c__Tissierellia|o__Tissierellales|f__Peptoniphilaceae|g__Anaerococcus|s__Anaerococcus_vaginalis	2.94118	9.09091
k__Bacteria|p__Firmicutes|c__Tissierellia|o__Tissierellales|f__Peptoniphilaceae|g__Finegoldia|s__Finegoldia_magna	2.94118	9.09091
k__Bacteria|p__Firmicutes|c__Tissierellia|o__Tissierellales|f__Peptoniphilaceae|g__Parvimonas|s__Parvimonas_micra	7.35294	1.81818
k__Bacteria|p__Firmicutes|c__Tissierellia|o__Tissierellales|f__Peptoniphilaceae|g__Parvimonas|s__Parvimonas_sp_KA00067	2.45098	10.9091
k__Bacteria|p__Firmicutes|c__Tissierellia|o__Tissierellales|f__Peptoniphilaceae|g__Parvimonas|s__Parvimonas_sp_oral_taxon_110	0.490196	0
k__Bacteria|p__Firmicutes|c__Tissierellia|o__Tissierellales|f__Peptoniphilaceae|g__Peptoniphilus|s__Peptoniphilus_coxii	0.490196	1.81818
k__Bacteria|p__Firmicutes|c__Tissierellia|o__Tissierellales|f__Peptoniphilaceae|g__Peptoniphilus|s__Peptoniphilus_duerdenii	1.47059	1.81818
k__Bacteria|p__Firmicutes|c__Tissierellia|o__Tissierellales|f__Peptoniphilaceae|g__Peptoniphilus|s__Peptoniphilus_harei	1.47059	7.27273
k__Bacteria|p__Firmicutes|c__Tissierellia|o__Tissierellales|f__Peptoniphilaceae|g__Peptoniphilus|s__Peptoniphilus_lacrimalis	5.88235	9.09091
k__Bacteria|p__Firmicutes|c__Tissierellia|o__Tissierellales|f__Peptoniphilaceae|g__Peptoniphilus|s__Peptoniphilus_sp_BV3C26	0.980392	3.63636
k__Bacteria|p__Firmicutes|c__Tissierellia|o__Tissierellales|f__Peptoniphilaceae|g__Peptoniphilus|s__Peptoniphilus_sp_DNF00840	0	1.81818
k__Bacteria|p__Firmicutes|c__Tissierellia|o__Tissierellales|f__Peptoniphilaceae|g__Peptoniphilus|s__Peptoniphilus_sp_HMSC062D09	0.980392	1.81818
k__Bacteria|p__Firmicutes|c__Tissierellia|o__Tissierellia_unclassified|f__Tissierellia_unclassified|g__Tissierellia_unclassified|s__Bacteroides_coagulans	2.94118	5.45455
k__Bacteria|p__Firmicutes|c__Tissierellia|o__Tissierellia_unclassified|f__Tissierellia_unclassified|g__Tissierellia_unclassified|s__Tissierellia_bacterium_KA00581	0	1.81818
k__Bacteria|p__Fusobacteria|c__Fusobacteriia|o__Fusobacteriales|f__Fusobacteriaceae|g__Fusobacterium|s__Fusobacterium_equinum	1.96078	3.63636
k__Bacteria|p__Fusobacteria|c__Fusobacteriia|o__Fusobacteriales|f__Fusobacteriaceae|g__Fusobacterium|s__Fusobacterium_gonidiaformans	2.45098	5.45455
k__Bacteria|p__Fusobacteria|c__Fusobacteriia|o__Fusobacteriales|f__Fusobacteriaceae|g__Fusobacterium|s__Fusobacterium_naviforme	1.47059	3.63636
k__Bacteria|p__Fusobacteria|c__Fusobacteriia|o__Fusobacteriales|f__Fusobacteriaceae|g__Fusobacterium|s__Fusobacterium_necrophorum	0	1.81818
k__Bacteria|p__Fusobacteria|c__Fusobacteriia|o__Fusobacteriales|f__Fusobacteriaceae|g__Fusobacterium|s__Fusobacterium_nucleatum	2.94118	5.45455
k__Bacteria|p__Fusobacteria|c__Fusobacteriia|o__Fusobacteriales|f__Fusobacteriaceae|g__Fusobacterium|s__Fusobacterium_periodonticum	0.490196	0
k__Bacteria|p__Fusobacteria|c__Fusobacteriia|o__Fusobacteriales|f__Fusobacteriaceae|g__Fusobacterium|s__Fusobacterium_sp_CAG_439	3.92157	3.63636
k__Bacteria|p__Fusobacteria|c__Fusobacteriia|o__Fusobacteriales|f__Fusobacteriaceae|g__Fusobacterium|s__Fusobacterium_ulcerans	0.490196	0
k__Bacteria|p__Fusobacteria|c__Fusobacteriia|o__Fusobacteriales|f__Fusobacteriaceae|g__Fusobacterium|s__Fusobacterium_varium	0.490196	0
k__Bacteria|p__Fusobacteria|c__Fusobacteriia|o__Fusobacteriales|f__Leptotrichiaceae|g__Sneathia|s__Sneathia_amnii	2.45098	1.81818
k__Bacteria|p__Proteobacteria|c__Betaproteobacteria|o__Burkholderiales|f__Comamonadaceae|g__Comamonas|s__Comamonas_kerstersii	2.45098	0
k__Bacteria|p__Proteobacteria|c__Betaproteobacteria|o__Burkholderiales|f__Oxalobacteraceae|g__Oxalobacter|s__Oxalobacter_formigenes	7.35294	10.9091
k__Bacteria|p__Proteobacteria|c__Betaproteobacteria|o__Neisseriales|f__Neisseriaceae|g__Neisseria|s__Neisseria_flavescens	2.45098	0
k__Bacteria|p__Proteobacteria|c__Betaproteobacteria|o__Neisseriales|f__Neisseriaceae|g__Neisseria|s__Neisseria_subflava	1.47059	0
k__Bacteria|p__Proteobacteria|c__Deltaproteobacteria|o__Desulfovibrionales|f__Desulfovibrionaceae|g__Desulfovibrionaceae_unclassified|s__Desulfovibrionaceae_bacterium	9.80392	14.5455
k__Bacteria|p__Proteobacteria|c__Deltaproteobacteria|o__Desulfovibrionales|f__Desulfovibrionaceae|g__Desulfovibrio|s__Desulfovibrio_fairfieldensis	12.2549	9.09091
k__Bacteria|p__Proteobacteria|c__Epsilonproteobacteria|o__Campylobacterales|f__Campylobacteraceae|g__Campylobacter|s__Campylobacter_concisus	0	1.81818
k__Bacteria|p__Proteobacteria|c__Epsilonproteobacteria|o__Campylobacterales|f__Campylobacteraceae|g__Campylobacter|s__Campylobacter_gracilis	0.490196	0
k__Bacteria|p__Proteobacteria|c__Epsilonproteobacteria|o__Campylobacterales|f__Campylobacteraceae|g__Campylobacter|s__Campylobacter_hominis	8.33333	12.7273
k__Bacteria|p__Proteobacteria|c__Epsilonproteobacteria|o__Campylobacterales|f__Campylobacteraceae|g__Campylobacter|s__Campylobacter_jejuni	0.490196	0
k__Bacteria|p__Proteobacteria|c__Epsilonproteobacteria|o__Campylobacterales|f__Campylobacteraceae|g__Campylobacter|s__Campylobacter_ureolyticus	0.980392	1.81818
k__Bacteria|p__Proteobacteria|c__Gammaproteobacteria|o__Aeromonadales|f__Aeromonadaceae|g__Aeromonas|s__Aeromonas_media	0.490196	0
k__Bacteria|p__Proteobacteria|c__Gammaproteobacteria|o__Aeromonadales|f__Succinivibrionaceae|g__Anaerobiospirillum|s__Anaerobiospirillum_thomasii	0.980392	0
k__Bacteria|p__Proteobacteria|c__Gammaproteobacteria|o__Enterobacterales|f__Enterobacteriaceae|g__Citrobacter|s__Citrobacter_braakii	1.47059	0
k__Bacteria|p__Proteobacteria|c__Gammaproteobacteria|o__Enterobacterales|f__Enterobacteriaceae|g__Citrobacter|s__Citrobacter_europaeus	0.490196	0
k__Bacteria|p__Proteobacteria|c__Gammaproteobacteria|o__Enterobacterales|f__Enterobacteriaceae|g__Citrobacter|s__Citrobacter_freundii	6.37255	0
k__Bacteria|p__Proteobacteria|c__Gammaproteobacteria|o__Enterobacterales|f__Enterobacteriaceae|g__Citrobacter|s__Citrobacter_koseri	0.980392	1.81818
k__Bacteria|p__Proteobacteria|c__Gammaproteobacteria|o__Enterobacterales|f__Enterobacteriaceae|g__Citrobacter|s__Citrobacter_pasteurii	0.490196	0
k__Bacteria|p__Proteobacteria|c__Gammaproteobacteria|o__Enterobacterales|f__Enterobacteriaceae|g__Citrobacter|s__Citrobacter_portucalensis	1.47059	0
k__Bacteria|p__Proteobacteria|c__Gammaproteobacteria|o__Enterobacterales|f__Enterobacteriaceae|g__Citrobacter|s__Citrobacter_werkmanii	0.490196	0
k__Bacteria|p__Proteobacteria|c__Gammaproteobacteria|o__Enterobacterales|f__Enterobacteriaceae|g__Citrobacter|s__Citrobacter_youngae	5.39216	1.81818
k__Bacteria|p__Proteobacteria|c__Gammaproteobacteria|o__Enterobacterales|f__Enterobacteriaceae|g__Enterobacter|s__Enterobacter_cloacae_complex	7.35294	1.81818
k__Bacteria|p__Proteobacteria|c__Gammaproteobacteria|o__Enterobacterales|f__Enterobacteriaceae|g__Enterobacter|s__Enterobacter_mori	0.490196	0
k__Bacteria|p__Proteobacteria|c__Gammaproteobacteria|o__Enterobacterales|f__Enterobacteriaceae|g__Escherichia|s__Escherichia_albertii	0.490196	0
k__Bacteria|p__Proteobacteria|c__Gammaproteobacteria|o__Enterobacterales|f__Enterobacteriaceae|g__Escherichia|s__Escherichia_marmotae	3.43137	1.81818
k__Bacteria|p__Proteobacteria|c__Gammaproteobacteria|o__Enterobacterales|f__Enterobacteriaceae|g__Klebsiella|s__Klebsiella_aerogenes	0.490196	0
k__Bacteria|p__Proteobacteria|c__Gammaproteobacteria|o__Enterobacterales|f__Enterobacteriaceae|g__Klebsiella|s__Klebsiella_michiganensis	1.96078	3.63636
k__Bacteria|p__Proteobacteria|c__Gammaproteobacteria|o__Enterobacterales|f__Enterobacteriaceae|g__Klebsiella|s__Klebsiella_oxytoca	1.96078	1.81818
k__Bacteria|p__Proteobacteria|c__Gammaproteobacteria|o__Enterobacterales|f__Enterobacteriaceae|g__Klebsiella|s__Klebsiella_pneumoniae	6.37255	1.81818
k__Bacteria|p__Proteobacteria|c__Gammaproteobacteria|o__Enterobacterales|f__Enterobacteriaceae|g__Klebsiella|s__Klebsiella_quasipneumoniae	3.43137	1.81818
k__Bacteria|p__Proteobacteria|c__Gammaproteobacteria|o__Enterobacterales|f__Enterobacteriaceae|g__Klebsiella|s__Klebsiella_variicola	5.39216	1.81818
k__Bacteria|p__Proteobacteria|c__Gammaproteobacteria|o__Enterobacterales|f__Enterobacteriaceae|g__Klebsiella|s__Klebsiella_variicola_CAG_634	0	1.81818
k__Bacteria|p__Proteobacteria|c__Gammaproteobacteria|o__Enterobacterales|f__Enterobacteriaceae|g__Kluyvera|s__Kluyvera_cryocrescens	1.47059	1.81818
k__Bacteria|p__Proteobacteria|c__Gammaproteobacteria|o__Enterobacterales|f__Enterobacteriaceae|g__Leclercia|s__Leclercia_adecarboxylata	0.490196	0
k__Bacteria|p__Proteobacteria|c__Gammaproteobacteria|o__Enterobacterales|f__Enterobacteriaceae|g__Raoultella|s__Raoultella_ornithinolytica	1.47059	1.81818
k__Bacteria|p__Proteobacteria|c__Gammaproteobacteria|o__Enterobacterales|f__Enterobacteriaceae|g__Raoultella|s__Raoultella_planticola	0.980392	1.81818
k__Bacteria|p__Proteobacteria|c__Gammaproteobacteria|o__Enterobacterales|f__Erwiniaceae|g__Pantoea|s__Pantoea_dispersa	0.490196	0
k__Bacteria|p__Proteobacteria|c__Gammaproteobacteria|o__Enterobacterales|f__Hafniaceae|g__Hafnia|s__Hafnia_alvei	1.96078	1.81818
k__Bacteria|p__Proteobacteria|c__Gammaproteobacteria|o__Enterobacterales|f__Hafniaceae|g__Hafnia|s__Hafnia_paralvei	0.980392	0
k__Bacteria|p__Proteobacteria|c__Gammaproteobacteria|o__Enterobacterales|f__Morganellaceae|g__Proteus|s__Proteus_mirabilis	0.980392	0
k__Bacteria|p__Proteobacteria|c__Gammaproteobacteria|o__Pasteurellales|f__Pasteurellaceae|g__Aggregatibacter|s__Aggregatibacter_segnis	1.96078	1.81818
k__Bacteria|p__Proteobacteria|c__Gammaproteobacteria|o__Pasteurellales|f__Pasteurellaceae|g__Aggregatibacter|s__Aggregatibacter_sp_oral_taxon_458	0.490196	0
k__Bacteria|p__Proteobacteria|c__Gammaproteobacteria|o__Pasteurellales|f__Pasteurellaceae|g__Haemophilus|s__Haemophilus_pittmaniae	2.94118	0
k__Bacteria|p__Proteobacteria|c__Gammaproteobacteria|o__Pasteurellales|f__Pasteurellaceae|g__Haemophilus|s__Haemophilus_sputorum	3.43137	0
k__Bacteria|p__Proteobacteria|c__Gammaproteobacteria|o__Pasteurellales|f__Pasteurellaceae|g__Pasteurella|s__Pasteurella_bettyae	0	1.81818
k__Bacteria|p__Proteobacteria|c__Gammaproteobacteria|o__Pseudomonadales|f__Pseudomonadaceae|g__Pseudomonas|s__Pseudomonas_aeruginosa_group	3.43137	0
k__Bacteria|p__Proteobacteria|c__Gammaproteobacteria|o__Pseudomonadales|f__Pseudomonadaceae|g__Pseudomonas|s__Pseudomonas_fragi	0.490196	0
k__Bacteria|p__Spirochaetes|c__Spirochaetia|o__Brachyspirales|f__Brachyspiraceae|g__Brachyspira|s__Brachyspira_sp_CAG_700	1.47059	1.81818
k__Bacteria|p__Synergistetes|c__Synergistia|o__Synergistales|f__Synergistaceae|g__Cloacibacillus|s__Cloacibacillus_evryensis	16.1765	14.5455
k__Bacteria|p__Synergistetes|c__Synergistia|o__Synergistales|f__Synergistaceae|g__Cloacibacillus|s__Cloacibacillus_porcorum	3.43137	7.27273
k__Bacteria|p__Synergistetes|c__Synergistia|o__Synergistales|f__Synergistaceae|g__Jonquetella|s__Jonquetella_anthropi	0	1.81818
k__Bacteria|p__Synergistetes|c__Synergistia|o__Synergistales|f__Synergistaceae|g__Pyramidobacter|s__Pyramidobacter_piscolens	0	1.81818
k__Bacteria|p__Synergistetes|c__Synergistia|o__Synergistales|f__Synergistaceae|g__Pyramidobacter|s__Pyramidobacter_sp_C12_8	0	1.81818
k__Bacteria|p__Tenericutes|c__Mollicutes|o__Mycoplasmatales|f__Mycoplasmataceae|g__Mycoplasma|s__Mycoplasma_hominis	0.490196	1.81818
k__Bacteria|p__Tenericutes|c__Mollicutes|o__Mycoplasmatales|f__Mycoplasmataceae|g__Ureaplasma|s__Ureaplasma_parvum	0	1.81818
k__Bacteria|p__Tenericutes|c__Mollicutes|o__Mycoplasmatales|f__Mycoplasmataceae|g__Ureaplasma|s__Ureaplasma_urealyticum	0.490196	0
k__Bacteria|p__Verrucomicrobia|c__Verrucomicrobiae|o__Verrucomicrobiales|f__Akkermansiaceae|g__Akkermansia|s__Akkermansia_glycaniphila	0.490196	0
k__Eukaryota|p__Ascomycota|c__Saccharomycetes|o__Saccharomycetales|f__Saccharomycetaceae|g__Saccharomyces|s__Saccharomyces_cerevisiae	3.43137	3.63636
k__Eukaryota|p__Eukaryota_unclassified|c__Eukaryota_unclassified|o__Eukaryota_unclassified|f__Eukaryota_unclassified|g__Blastocystis|s__Blastocystis_sp_subtype_1	2.45098	9.09091
k__Eukaryota|p__Eukaryota_unclassified|c__Eukaryota_unclassified|o__Eukaryota_unclassified|f__Hexamitidae|g__Giardia|s__Giardia_intestinalis	0	1.81818
k__Archaea|p__Euryarchaeota|c__Methanobacteria|o__Methanobacteriales|f__Methanobacteriaceae|g__Methanobrevibacter|s__Methanobrevibacter_woesei	0.280112	0
k__Archaea|p__Euryarchaeota|c__Methanobacteria|o__Methanobacteriales|f__Methanobacteriaceae|g__Methanosphaera|s__Methanosphaera_cuniculi	0.560224	0
k__Archaea|p__Euryarchaeota|c__Methanobacteria|o__Methanobacteriales|f__Methanobacteriaceae|g__Methanosphaera|s__Methanosphaera_stadtmanae	3.08123	5.45455
k__Archaea|p__Euryarchaeota|c__Thermoplasmata|o__Methanomassiliicoccales|f__Methanomassiliicoccaceae|g__Methanomassiliicoccus|s__Candidatus_Methanomassiliicoccus_intestinalis	2.80112	5.45455
k__Bacteria|p__Actinobacteria|c__Actinobacteria|o__Actinomycetales|f__Actinomycetaceae|g__Actinobaculum|s__Actinobaculum_sp_oral_taxon_183	0.840336	0
k__Bacteria|p__Actinobacteria|c__Actinobacteria|o__Actinomycetales|f__Actinomycetaceae|g__Actinomyces|s__Actinomyces_graevenitzii	8.40336	10.9091
k__Bacteria|p__Actinobacteria|c__Actinobacteria|o__Actinomycetales|f__Actinomycetaceae|g__Actinomyces|s__Actinomyces_johnsonii	0	1.81818
k__Bacteria|p__Actinobacteria|c__Actinobacteria|o__Actinomycetales|f__Actinomycetaceae|g__Actinomyces|s__Actinomyces_massiliensis	0	1.81818
k__Bacteria|p__Actinobacteria|c__Actinobacteria|o__Actinomycetales|f__Actinomycetaceae|g__Actinomyces|s__Actinomyces_naeslundii	4.20168	7.27273
k__Bacteria|p__Actinobacteria|c__Actinobacteria|o__Actinomycetales|f__Actinomycetaceae|g__Actinomyces|s__Actinomyces_oris	15.1261	16.3636
k__Bacteria|p__Actinobacteria|c__Actinobacteria|o__Actinomycetales|f__Actinomycetaceae|g__Actinomyces|s__Actinomyces_sp_HMSC035G02	17.0868	20
k__Bacteria|p__Actinobacteria|c__Actinobacteria|o__Actinomycetales|f__Actinomycetaceae|g__Actinomyces|s__Actinomyces_sp_HPA0247	3.64146	3.63636
k__Bacteria|p__Actinobacteria|c__Actinobacteria|o__Actinomycetales|f__Actinomycetaceae|g__Actinomyces|s__Actinomyces_sp_S6_Spd3	1.40056	1.81818
k__Bacteria|p__Actinobacteria|c__Actinobacteria|o__Actinomycetales|f__Actinomycetaceae|g__Actinomyces|s__Actinomyces_sp_oral_taxon_181	1.96078	5.45455
k__Bacteria|p__Actinobacteria|c__Actinobacteria|o__Actinomycetales|f__Actinomycetaceae|g__Actinomyces|s__Actinomyces_sp_oral_taxon_448	2.52101	1.81818
k__Bacteria|p__Actinobacteria|c__Actinobacteria|o__Actinomycetales|f__Actinomycetaceae|g__Actinomyces|s__Actinomyces_turicensis	6.44258	7.27273
k__Bacteria|p__Actinobacteria|c__Actinobacteria|o__Actinomycetales|f__Actinomycetaceae|g__Actinomyces|s__Actinomyces_urogenitalis	0.560224	0
k__Bacteria|p__Actinobacteria|c__Actinobacteria|o__Actinomycetales|f__Actinomycetaceae|g__Actinomyces|s__Actinomyces_viscosus	5.04202	5.45455
k__Bacteria|p__Actinobacteria|c__Actinobacteria|o__Actinomycetales|f__Actinomycetaceae|g__Mobiluncus|s__Mobiluncus_curtisii	0.840336	0
k__Bacteria|p__Actinobacteria|c__Actinobacteria|o__Actinomycetales|f__Actinomycetaceae|g__Varibaculum|s__Varibaculum_cambriense	1.12045	0
k__Bacteria|p__Actinobacteria|c__Actinobacteria|o__Bifidobacteriales|f__Bifidobacteriaceae|g__Aeriscardovia|s__Aeriscardovia_aeriphila	0.280112	0
k__Bacteria|p__Actinobacteria|c__Actinobacteria|o__Bifidobacteriales|f__Bifidobacteriaceae|g__Alloscardovia|s__Alloscardovia_omnicolens	1.40056	0
k__Bacteria|p__Actinobacteria|c__Actinobacteria|o__Bifidobacteriales|f__Bifidobacteriaceae|g__Bifidobacterium|s__Bifidobacterium_angulatum	7.0028	1.81818
k__Bacteria|p__Actinobacteria|c__Actinobacteria|o__Bifidobacteriales|f__Bifidobacteriaceae|g__Bifidobacterium|s__Bifidobacterium_breve	1.96078	1.81818
k__Bacteria|p__Actinobacteria|c__Actinobacteria|o__Bifidobacteriales|f__Bifidobacteriaceae|g__Bifidobacterium|s__Bifidobacterium_catenulatum	25.7703	18.1818
k__Bacteria|p__Actinobacteria|c__Actinobacteria|o__Bifidobacteriales|f__Bifidobacteriaceae|g__Bifidobacterium|s__Bifidobacterium_dentium	6.16246	14.5455
k__Bacteria|p__Actinobacteria|c__Actinobacteria|o__Bifidobacteriales|f__Bifidobacteriaceae|g__Bifidobacterium|s__Bifidobacterium_kashiwanohense	2.80112	0
k__Bacteria|p__Actinobacteria|c__Actinobacteria|o__Bifidobacteriales|f__Bifidobacteriaceae|g__Bifidobacterium|s__Bifidobacterium_merycicum	0.280112	0
k__Bacteria|p__Actinobacteria|c__Actinobacteria|o__Bifidobacteriales|f__Bifidobacteriaceae|g__Bifidobacterium|s__Bifidobacterium_moukalabense	0.280112	0
k__Bacteria|p__Actinobacteria|c__Actinobacteria|o__Bifidobacteriales|f__Bifidobacteriaceae|g__Bifidobacterium|s__Bifidobacterium_pseudolongum	0	1.81818
k__Bacteria|p__Actinobacteria|c__Actinobacteria|o__Bifidobacteriales|f__Bifidobacteriaceae|g__Bifidobacterium|s__Bifidobacterium_pullorum	0.280112	0
k__Bacteria|p__Actinobacteria|c__Actinobacteria|o__Bifidobacteriales|f__Bifidobacteriaceae|g__Bifidobacterium|s__Bifidobacterium_ruminantium	0.280112	0
k__Bacteria|p__Actinobacteria|c__Actinobacteria|o__Bifidobacteriales|f__Bifidobacteriaceae|g__Gardnerella|s__Gardnerella_vaginalis	7.56303	7.27273
k__Bacteria|p__Actinobacteria|c__Actinobacteria|o__Bifidobacteriales|f__Bifidobacteriaceae|g__Scardovia|s__Scardovia_wiggsiae	0.280112	1.81818
k__Bacteria|p__Actinobacteria|c__Actinobacteria|o__Corynebacteriales|f__Corynebacteriaceae|g__Corynebacterium|s__Corynebacterium_amycolatum	0.560224	0
k__Bacteria|p__Actinobacteria|c__Actinobacteria|o__Corynebacteriales|f__Corynebacteriaceae|g__Corynebacterium|s__Corynebacterium_argentoratense	0.840336	0
k__Bacteria|p__Actinobacteria|c__Actinobacteria|o__Corynebacteriales|f__Corynebacteriaceae|g__Corynebacterium|s__Corynebacterium_atypicum	0	3.63636
k__Bacteria|p__Actinobacteria|c__Actinobacteria|o__Corynebacteriales|f__Corynebacteriaceae|g__Corynebacterium|s__Corynebacterium_aurimucosum	0.280112	0
k__Bacteria|p__Actinobacteria|c__Actinobacteria|o__Corynebacteriales|f__Corynebacteriaceae|g__Corynebacterium|s__Corynebacterium_casei	0.840336	0
k__Bacteria|p__Actinobacteria|c__Actinobacteria|o__Corynebacteriales|f__Corynebacteriaceae|g__Corynebacterium|s__Corynebacterium_sp_HMSC08A12	0.280112	0
k__Bacteria|p__Actinobacteria|c__Actinobacteria|o__Corynebacteriales|f__Corynebacteriaceae|g__Corynebacterium|s__Corynebacterium_tuscaniense	0.280112	0
k__Bacteria|p__Actinobacteria|c__Actinobacteria|o__Corynebacteriales|f__Corynebacteriaceae|g__Corynebacterium|s__Corynebacterium_variabile	0.280112	0
k__Bacteria|p__Actinobacteria|c__Actinobacteria|o__Corynebacteriales|f__Corynebacteriales_unclassified|g__Lawsonella|s__Lawsonella_clevelandensis	1.68067	3.63636
k__Bacteria|p__Actinobacteria|c__Actinobacteria|o__Micrococcales|f__Dermabacteraceae|g__Brachybacterium|s__Brachybacterium_alimentarium	0.280112	0
k__Bacteria|p__Actinobacteria|c__Actinobacteria|o__Micrococcales|f__Microbacteriaceae|g__Clavibacter|s__Clavibacter_michiganensis	0.280112	0
k__Bacteria|p__Actinobacteria|c__Actinobacteria|o__Micrococcales|f__Micrococcaceae|g__Rothia|s__Rothia_dentocariosa	2.80112	7.27273
k__Bacteria|p__Actinobacteria|c__Actinobacteria|o__Micrococcales|f__Micrococcales_unclassified|g__Tropheryma|s__Tropheryma_whipplei	0.280112	0
k__Bacteria|p__Actinobacteria|c__Actinobacteria|o__Propionibacteriales|f__Propionibacteriaceae|g__Cutibacterium|s__Cutibacterium_acnes	0.280112	1.81818
k__Bacteria|p__Actinobacteria|c__Actinobacteria|o__Propionibacteriales|f__Propionibacteriaceae|g__Propionibacterium|s__Propionibacterium_acidifaciens	0.280112	0
k__Bacteria|p__Actinobacteria|c__Actinobacteria|o__Propionibacteriales|f__Propionibacteriaceae|g__Propionibacterium|s__Propionibacterium_freudenreichii	1.68067	3.63636
k__Bacteria|p__Actinobacteria|c__Coriobacteriia|o__Coriobacteriales|f__Atopobiaceae|g__Atopobium|s__Atopobium_deltae	10.9244	20
k__Bacteria|p__Actinobacteria|c__Coriobacteriia|o__Coriobacteriales|f__Atopobiaceae|g__Atopobium|s__Atopobium_minutum	4.7619	9.09091
k__Bacteria|p__Actinobacteria|c__Coriobacteriia|o__Coriobacteriales|f__Atopobiaceae|g__Atopobium|s__Atopobium_vaginae	4.20168	3.63636
k__Bacteria|p__Actinobacteria|c__Coriobacteriia|o__Coriobacteriales|f__Atopobiaceae|g__Olsenella|s__Olsenella_scatoligenes	19.3277	14.5455
k__Bacteria|p__Actinobacteria|c__Coriobacteriia|o__Eggerthellales|f__Eggerthellaceae|g__Slackia|s__Slackia_exigua	0.560224	0
k__Bacteria|p__Bacteroidetes|c__Bacteroidia|o__Bacteroidales|f__Bacteroidaceae|g__Bacteroides|s__Bacteroides_caecimuris	0.840336	0
k__Bacteria|p__Bacteroidetes|c__Bacteroidia|o__Bacteroidales|f__Bacteroidaceae|g__Bacteroides|s__Bacteroides_coprocola	11.2045	16.3636
k__Bacteria|p__Bacteroidetes|c__Bacteroidia|o__Bacteroidales|f__Bacteroidaceae|g__Bacteroides|s__Bacteroides_coprophilus	2.52101	7.27273
k__Bacteria|p__Bacteroidetes|c__Bacteroidia|o__Bacteroidales|f__Bacteroidaceae|g__Bacteroides|s__Bacteroides_faecichinchillae	4.7619	1.81818
k__Bacteria|p__Bacteroidetes|c__Bacteroidia|o__Bacteroidales|f__Bacteroidaceae|g__Bacteroides|s__Bacteroides_faecis_CAG_32	18.7675	23.6364
k__Bacteria|p__Bacteroidetes|c__Bacteroidia|o__Bacteroidales|f__Bacteroidaceae|g__Bacteroides|s__Bacteroides_fluxus	0.280112	0
k__Bacteria|p__Bacteroidetes|c__Bacteroidia|o__Bacteroidales|f__Bacteroidaceae|g__Bacteroides|s__Bacteroides_oleiciplenus	0.840336	1.81818
k__Bacteria|p__Bacteroidetes|c__Bacteroidia|o__Bacteroidales|f__Bacteroidaceae|g__Bacteroides|s__Bacteroides_plebeius	16.2465	16.3636
k__Bacteria|p__Bacteroidetes|c__Bacteroidia|o__Bacteroidales|f__Bacteroidaceae|g__Bacteroides|s__Bacteroides_sartorii	0.280112	0
k__Bacteria|p__Bacteroidetes|c__Bacteroidia|o__Bacteroidales|f__Bacteroidaceae|g__Bacteroides|s__Bacteroides_sp_43_108	0.560224	0
k__Bacteria|p__Bacteroidetes|c__Bacteroidia|o__Bacteroidales|f__Bacteroidaceae|g__Bacteroides|s__Bacteroides_sp_CAG_443	3.36134	3.63636
k__Bacteria|p__Bacteroidetes|c__Bacteroidia|o__Bacteroidales|f__Bacteroidaceae|g__Bacteroides|s__Bacteroides_sp_CAG_462	0.840336	0
k__Bacteria|p__Bacteroidetes|c__Bacteroidia|o__Bacteroidales|f__Bacteroidaceae|g__Bacteroides|s__Bacteroides_sp_CAG_530	0.280112	0
k__Bacteria|p__Bacteroidetes|c__Bacteroidia|o__Bacteroidales|f__Bacteroidaceae|g__Bacteroides|s__Bacteroides_sp_CAG_598	1.40056	1.81818
k__Bacteria|p__Bacteroidetes|c__Bacteroidia|o__Bacteroidales|f__Bacteroidaceae|g__Bacteroides|s__Bacteroides_sp_CAG_633	0.840336	0
k__Bacteria|p__Bacteroidetes|c__Bacteroidia|o__Bacteroidales|f__Bacteroidaceae|g__Bacteroides|s__Bacteroides_sp_CAG_661	1.68067	1.81818
k__Bacteria|p__Bacteroidetes|c__Bacteroidia|o__Bacteroidales|f__Bacteroidaceae|g__Bacteroides|s__Bacteroides_sp_CAG_927	1.96078	1.81818
k__Bacteria|p__Bacteroidetes|c__Bacteroidia|o__Bacteroidales|f__Bacteroidaceae|g__Bacteroides|s__Bacteroides_sp_D2	12.8852	21.8182
k__Bacteria|p__Bacteroidetes|c__Bacteroidia|o__Bacteroidales|f__Bacteroidaceae|g__Bacteroides|s__Bacteroides_sp_OM05_12	0.560224	0
k__Bacteria|p__Bacteroidetes|c__Bacteroidia|o__Bacteroidales|f__Bacteroidaceae|g__Bacteroides|s__Bacteroides_sp_OM08_11	1.96078	3.63636
k__Bacteria|p__Bacteroidetes|c__Bacteroidia|o__Bacteroidales|f__Bacteroidaceae|g__Bacteroides|s__Bacteroides_stercorirosoris	5.60224	9.09091
k__Bacteria|p__Bacteroidetes|c__Bacteroidia|o__Bacteroidales|f__Bacteroidales_unclassified|g__Bacteroidales_unclassified|s__Bacteroidales_bacterium_KA00251	1.96078	1.81818
k__Bacteria|p__Bacteroidetes|c__Bacteroidia|o__Bacteroidales|f__Bacteroidales_unclassified|g__Bacteroidales_unclassified|s__Bacteroidales_bacterium_KA00344	0.280112	0
k__Bacteria|p__Bacteroidetes|c__Bacteroidia|o__Bacteroidales|f__Barnesiellaceae|g__Barnesiella|s__Barnesiella_sp_An22	0.840336	0
k__Bacteria|p__Bacteroidetes|c__Bacteroidia|o__Bacteroidales|f__Barnesiellaceae|g__Barnesiella|s__Barnesiella_sp_An55	0.840336	0
k__Bacteria|p__Bacteroidetes|c__Bacteroidia|o__Bacteroidales|f__Barnesiellaceae|g__Barnesiella|s__Barnesiella_viscericola	0.280112	0
k__Bacteria|p__Bacteroidetes|c__Bacteroidia|o__Bacteroidales|f__Barnesiellaceae|g__Coprobacter|s__Coprobacter_sp	1.96078	0
k__Bacteria|p__Bacteroidetes|c__Bacteroidia|o__Bacteroidales|f__Muribaculaceae|g__Muribaculum|s__Muribaculum_intestinale	0.560224	1.81818
k__Bacteria|p__Bacteroidetes|c__Bacteroidia|o__Bacteroidales|f__Odoribacteraceae|g__Odoribacter|s__Odoribacter_laneus	1.40056	0
k__Bacteria|p__Bacteroidetes|c__Bacteroidia|o__Bacteroidales|f__Porphyromonadaceae|g__Porphyromonas|s__Porphyromonas_asaccharolytica	10.6443	14.5455
k__Bacteria|p__Bacteroidetes|c__Bacteroidia|o__Bacteroidales|f__Porphyromonadaceae|g__Porphyromonas|s__Porphyromonas_sp_HMSC065F10	7.56303	5.45455
k__Bacteria|p__Bacteroidetes|c__Bacteroidia|o__Bacteroidales|f__Porphyromonadaceae|g__Porphyromonas|s__Porphyromonas_uenonis	7.0028	10.9091
k__Bacteria|p__Bacteroidetes|c__Bacteroidia|o__Bacteroidales|f__Porphyromonadaceae|g__Sanguibacteroides|s__Sanguibacteroides_justesenii	6.16246	5.45455
k__Bacteria|p__Bacteroidetes|c__Bacteroidia|o__Bacteroidales|f__Prevotellaceae|g__Prevotella|s__Prevotella_amnii	1.40056	3.63636
k__Bacteria|p__Bacteroidetes|c__Bacteroidia|o__Bacteroidales|f__Prevotellaceae|g__Prevotella|s__Prevotella_bergensis	0.560224	0
k__Bacteria|p__Bacteroidetes|c__Bacteroidia|o__Bacteroidales|f__Prevotellaceae|g__Prevotella|s__Prevotella_bivia	9.80392	9.09091
k__Bacteria|p__Bacteroidetes|c__Bacteroidia|o__Bacteroidales|f__Prevotellaceae|g__Prevotella|s__Prevotella_buccae	0.280112	0
k__Bacteria|p__Bacteroidetes|c__Bacteroidia|o__Bacteroidales|f__Prevotellaceae|g__Prevotella|s__Prevotella_buccalis	16.2465	18.1818
k__Bacteria|p__Bacteroidetes|c__Bacteroidia|o__Bacteroidales|f__Prevotellaceae|g__Prevotella|s__Prevotella_colorans	1.96078	3.63636
k__Bacteria|p__Bacteroidetes|c__Bacteroidia|o__Bacteroidales|f__Prevotellaceae|g__Prevotella|s__Prevotella_corporis	14.2857	23.6364
k__Bacteria|p__Bacteroidetes|c__Bacteroidia|o__Bacteroidales|f__Prevotellaceae|g__Prevotella|s__Prevotella_disiens	24.0896	14.5455
k__Bacteria|p__Bacteroidetes|c__Bacteroidia|o__Bacteroidales|f__Prevotellaceae|g__Prevotella|s__Prevotella_sp_885	0.560224	1.81818
k__Bacteria|p__Bacteroidetes|c__Bacteroidia|o__Bacteroidales|f__Prevotellaceae|g__Prevotella|s__Prevotella_sp_AM42_24	2.52101	1.81818
k__Bacteria|p__Bacteroidetes|c__Bacteroidia|o__Bacteroidales|f__Prevotellaceae|g__Prevotella|s__Prevotella_sp_CAG_1031	1.40056	0
k__Bacteria|p__Bacteroidetes|c__Bacteroidia|o__Bacteroidales|f__Prevotellaceae|g__Prevotella|s__Prevotella_sp_CAG_1092	0	1.81818
k__Bacteria|p__Bacteroidetes|c__Bacteroidia|o__Bacteroidales|f__Prevotellaceae|g__Prevotella|s__Prevotella_sp_CAG_1124	1.12045	1.81818
k__Bacteria|p__Bacteroidetes|c__Bacteroidia|o__Bacteroidales|f__Prevotellaceae|g__Prevotella|s__Prevotella_sp_CAG_1185	3.64146	3.63636
k__Bacteria|p__Bacteroidetes|c__Bacteroidia|o__Bacteroidales|f__Prevotellaceae|g__Prevotella|s__Prevotella_sp_CAG_1320	0.840336	0
k__Bacteria|p__Bacteroidetes|c__Bacteroidia|o__Bacteroidales|f__Prevotellaceae|g__Prevotella|s__Prevotella_sp_CAG_279	4.7619	10.9091
k__Bacteria|p__Bacteroidetes|c__Bacteroidia|o__Bacteroidales|f__Prevotellaceae|g__Prevotella|s__Prevotella_sp_CAG_485	1.12045	0
k__Bacteria|p__Bacteroidetes|c__Bacteroidia|o__Bacteroidales|f__Prevotellaceae|g__Prevotella|s__Prevotella_sp_CAG_520	1.68067	0
k__Bacteria|p__Bacteroidetes|c__Bacteroidia|o__Bacteroidales|f__Prevotellaceae|g__Prevotella|s__Prevotella_sp_CAG_5226	1.12045	0
k__Bacteria|p__Bacteroidetes|c__Bacteroidia|o__Bacteroidales|f__Prevotellaceae|g__Prevotella|s__Prevotella_sp_CAG_617	0.560224	0
k__Bacteria|p__Bacteroidetes|c__Bacteroidia|o__Bacteroidales|f__Prevotellaceae|g__Prevotella|s__Prevotella_sp_CAG_755	0.280112	0
k__Bacteria|p__Bacteroidetes|c__Bacteroidia|o__Bacteroidales|f__Prevotellaceae|g__Prevotella|s__Prevotella_sp_CAG_891	1.68067	5.45455
k__Bacteria|p__Bacteroidetes|c__Bacteroidia|o__Bacteroidales|f__Prevotellaceae|g__Prevotella|s__Prevotella_sp_CAG_924	1.12045	0
k__Bacteria|p__Bacteroidetes|c__Bacteroidia|o__Bacteroidales|f__Prevotellaceae|g__Prevotella|s__Prevotella_sp_S7_1_8	1.12045	1.81818
k__Bacteria|p__Bacteroidetes|c__Bacteroidia|o__Bacteroidales|f__Prevotellaceae|g__Prevotella|s__Prevotella_stercorea	1.68067	0
k__Bacteria|p__Bacteroidetes|c__Bacteroidia|o__Bacteroidales|f__Prevotellaceae|g__Prevotella|s__Prevotella_timonensis	13.7255	18.1818
k__Bacteria|p__Bacteroidetes|c__Bacteroidia|o__Bacteroidales|f__Rikenellaceae|g__Alistipes|s__Alistipes_sp_An31A	5.04202	5.45455
k__Bacteria|p__Bacteroidetes|c__Bacteroidia|o__Bacteroidales|f__Rikenellaceae|g__Alistipes|s__Alistipes_sp_An66	1.40056	3.63636
k__Bacteria|p__Bacteroidetes|c__Bacteroidia|o__Bacteroidales|f__Rikenellaceae|g__Alistipes|s__Alistipes_sp_CAG_831	0.280112	0
k__Bacteria|p__Bacteroidetes|c__Bacteroidia|o__Bacteroidales|f__Rikenellaceae|g__Alistipes|s__Alistipes_timonensis	15.4062	12.7273
k__Bacteria|p__Bacteroidetes|c__Bacteroidia|o__Bacteroidales|f__Tannerellaceae|g__Parabacteroides|s__Parabacteroides_chinchillae	0.280112	0
k__Bacteria|p__Bacteroidetes|c__Bacteroidia|o__Bacteroidales|f__Tannerellaceae|g__Parabacteroides|s__Parabacteroides_goldsteinii	23.5294	18.1818
k__Bacteria|p__Bacteroidetes|c__Bacteroidia|o__Bacteroidales|f__Tannerellaceae|g__Parabacteroides|s__Parabacteroides_gordonii	5.04202	1.81818
k__Bacteria|p__Bacteroidetes|c__Bacteroidia|o__Bacteroidales|f__Tannerellaceae|g__Parabacteroides|s__Parabacteroides_sp_CAG_409	1.96078	1.81818
k__Bacteria|p__Bacteroidetes|c__Sphingobacteriia|o__Sphingobacteriales|f__Sphingobacteriaceae|g__Pedobacter|s__Pedobacter_himalayensis	0.280112	0
k__Bacteria|p__Candidatus_Melainabacteria|c__Candidatus_Melainabacteria_unclassified|o__Candidatus_Gastranaerophilales|f__Candidatus_Gastranaerophilales_unclassified|g__Candidatus_Gastranaerophilales_unclassified|s__Candidatus_Gastranaerophilales_bacterium	6.16246	5.45455
k__Bacteria|p__Cyanobacteria|c__Cyanobacteria_unclassified|o__Oscillatoriales|f__Microcoleaceae|g__Arthrospira|s__Arthrospira_maxima	0.280112	0
k__Bacteria|p__Firmicutes|c__Bacilli|o__Bacillales|f__Bacillaceae|g__Bacillus|s__Bacillus_aerius	11.2045	7.27273
k__Bacteria|p__Firmicutes|c__Bacilli|o__Bacillales|f__Bacillales_unclassified|g__Gemella|s__Gemella_asaccharolytica	5.32213	1.81818
k__Bacteria|p__Firmicutes|c__Bacilli|o__Bacillales|f__Bacillales_unclassified|g__Gemella|s__Gemella_bergeri	0.280112	0
k__Bacteria|p__Firmicutes|c__Bacilli|o__Bacillales|f__Bacillales_unclassified|g__Gemella|s__Gemella_haemolysans	8.68347	10.9091
k__Bacteria|p__Firmicutes|c__Bacilli|o__Bacillales|f__Bacillales_unclassified|g__Gemella|s__Gemella_morbillorum	2.2409	9.09091
k__Bacteria|p__Firmicutes|c__Bacilli|o__Bacillales|f__Bacillales_unclassified|g__Gemella|s__Gemella_sanguinis	19.888	20
k__Bacteria|p__Firmicutes|c__Bacilli|o__Bacillales|f__Staphylococcaceae|g__Macrococcus|s__Macrococcus_caseolyticus	0.280112	0
k__Bacteria|p__Firmicutes|c__Bacilli|o__Bacillales|f__Staphylococcaceae|g__Staphylococcus|s__Staphylococcus_aureus	0.560224	0
k__Bacteria|p__Firmicutes|c__Bacilli|o__Bacillales|f__Staphylococcaceae|g__Staphylococcus|s__Staphylococcus_equorum	0.280112	0
k__Bacteria|p__Firmicutes|c__Bacilli|o__Bacillales|f__Staphylococcaceae|g__Staphylococcus|s__Staphylococcus_saprophyticus	0.280112	0
k__Bacteria|p__Firmicutes|c__Bacilli|o__Bacillales|f__Staphylococcaceae|g__Staphylococcus|s__Staphylococcus_xylosus	0.280112	0
k__Bacteria|p__Firmicutes|c__Bacilli|o__Lactobacillales|f__Aerococcaceae|g__Abiotrophia|s__Abiotrophia_sp_HMSC24B09	0.280112	0
k__Bacteria|p__Firmicutes|c__Bacilli|o__Lactobacillales|f__Aerococcaceae|g__Aerococcus|s__Aerococcus_christensenii	0.840336	1.81818
k__Bacteria|p__Firmicutes|c__Bacilli|o__Lactobacillales|f__Aerococcaceae|g__Facklamia|s__Facklamia_hominis	0	1.81818
k__Bacteria|p__Firmicutes|c__Bacilli|o__Lactobacillales|f__Carnobacteriaceae|g__Carnobacterium|s__Carnobacterium_divergens	0.280112	0
k__Bacteria|p__Firmicutes|c__Bacilli|o__Lactobacillales|f__Carnobacteriaceae|g__Granulicatella|s__Granulicatella_elegans	0.280112	1.81818
k__Bacteria|p__Firmicutes|c__Bacilli|o__Lactobacillales|f__Enterococcaceae|g__Enterococcus|s__Enterococcus_avium	0.840336	0
k__Bacteria|p__Firmicutes|c__Bacilli|o__Lactobacillales|f__Enterococcaceae|g__Enterococcus|s__Enterococcus_casseliflavus	0.840336	0
k__Bacteria|p__Firmicutes|c__Bacilli|o__Lactobacillales|f__Enterococcaceae|g__Enterococcus|s__Enterococcus_durans	1.96078	1.81818
k__Bacteria|p__Firmicutes|c__Bacilli|o__Lactobacillales|f__Enterococcaceae|g__Enterococcus|s__Enterococcus_faecalis	5.88235	7.27273
k__Bacteria|p__Firmicutes|c__Bacilli|o__Lactobacillales|f__Enterococcaceae|g__Enterococcus|s__Enterococcus_faecium	5.60224	5.45455
k__Bacteria|p__Firmicutes|c__Bacilli|o__Lactobacillales|f__Enterococcaceae|g__Enterococcus|s__Enterococcus_gallinarum	0.280112	0
k__Bacteria|p__Firmicutes|c__Bacilli|o__Lactobacillales|f__Enterococcaceae|g__Enterococcus|s__Enterococcus_gilvus	0.280112	0
k__Bacteria|p__Firmicutes|c__Bacilli|o__Lactobacillales|f__Enterococcaceae|g__Enterococcus|s__Enterococcus_mundtii	0.560224	0
k__Bacteria|p__Firmicutes|c__Bacilli|o__Lactobacillales|f__Lactobacillaceae|g__Lactobacillus|s__Lactobacillus_acidophilus	11.4846	14.5455
k__Bacteria|p__Firmicutes|c__Bacilli|o__Lactobacillales|f__Lactobacillaceae|g__Lactobacillus|s__Lactobacillus_agilis	0.280112	0
k__Bacteria|p__Firmicutes|c__Bacilli|o__Lactobacillales|f__Lactobacillaceae|g__Lactobacillus|s__Lactobacillus_algidus	0.840336	0
k__Bacteria|p__Firmicutes|c__Bacilli|o__Lactobacillales|f__Lactobacillaceae|g__Lactobacillus|s__Lactobacillus_amylovorus	0	1.81818
k__Bacteria|p__Firmicutes|c__Bacilli|o__Lactobacillales|f__Lactobacillaceae|g__Lactobacillus|s__Lactobacillus_brevis	0.560224	0
k__Bacteria|p__Firmicutes|c__Bacilli|o__Lactobacillales|f__Lactobacillaceae|g__Lactobacillus|s__Lactobacillus_crispatus	3.64146	0
k__Bacteria|p__Firmicutes|c__Bacilli|o__Lactobacillales|f__Lactobacillaceae|g__Lactobacillus|s__Lactobacillus_curvatus	0.280112	0
k__Bacteria|p__Firmicutes|c__Bacilli|o__Lactobacillales|f__Lactobacillaceae|g__Lactobacillus|s__Lactobacillus_delbrueckii	8.40336	18.1818
k__Bacteria|p__Firmicutes|c__Bacilli|o__Lactobacillales|f__Lactobacillaceae|g__Lactobacillus|s__Lactobacillus_fermentum	1.68067	1.81818
k__Bacteria|p__Firmicutes|c__Bacilli|o__Lactobacillales|f__Lactobacillaceae|g__Lactobacillus|s__Lactobacillus_gasseri	3.08123	1.81818
k__Bacteria|p__Firmicutes|c__Bacilli|o__Lactobacillales|f__Lactobacillaceae|g__Lactobacillus|s__Lactobacillus_helveticus	0.280112	0
k__Bacteria|p__Firmicutes|c__Bacilli|o__Lactobacillales|f__Lactobacillaceae|g__Lactobacillus|s__Lactobacillus_iners	5.32213	0
k__Bacteria|p__Firmicutes|c__Bacilli|o__Lactobacillales|f__Lactobacillaceae|g__Lactobacillus|s__Lactobacillus_ingluviei	0.280112	0
k__Bacteria|p__Firmicutes|c__Bacilli|o__Lactobacillales|f__Lactobacillaceae|g__Lactobacillus|s__Lactobacillus_jensenii	0.280112	0
k__Bacteria|p__Firmicutes|c__Bacilli|o__Lactobacillales|f__Lactobacillaceae|g__Lactobacillus|s__Lactobacillus_johnsonii	0.280112	0
k__Bacteria|p__Firmicutes|c__Bacilli|o__Lactobacillales|f__Lactobacillaceae|g__Lactobacillus|s__Lactobacillus_kefiranofaciens	0.280112	0
k__Bacteria|p__Firmicutes|c__Bacilli|o__Lactobacillales|f__Lactobacillaceae|g__Lactobacillus|s__Lactobacillus_mucosae	0.560224	0
k__Bacteria|p__Firmicutes|c__Bacilli|o__Lactobacillales|f__Lactobacillaceae|g__Lactobacillus|s__Lactobacillus_paragasseri	1.96078	0
k__Bacteria|p__Firmicutes|c__Bacilli|o__Lactobacillales|f__Lactobacillaceae|g__Lactobacillus|s__Lactobacillus_plantarum	3.08123	3.63636
k__Bacteria|p__Firmicutes|c__Bacilli|o__Lactobacillales|f__Lactobacillaceae|g__Lactobacillus|s__Lactobacillus_pontis	0	1.81818
k__Bacteria|p__Firmicutes|c__Bacilli|o__Lactobacillales|f__Lactobacillaceae|g__Lactobacillus|s__Lactobacillus_reuteri	0.560224	0
k__Bacteria|p__Firmicutes|c__Bacilli|o__Lactobacillales|f__Lactobacillaceae|g__Lactobacillus|s__Lactobacillus_rhamnosus	7.28291	12.7273
k__Bacteria|p__Firmicutes|c__Bacilli|o__Lactobacillales|f__Lactobacillaceae|g__Lactobacillus|s__Lactobacillus_ruminis	6.72269	1.81818
k__Bacteria|p__Firmicutes|c__Bacilli|o__Lactobacillales|f__Lactobacillaceae|g__Lactobacillus|s__Lactobacillus_sakei	1.68067	3.63636
k__Bacteria|p__Firmicutes|c__Bacilli|o__Lactobacillales|f__Lactobacillaceae|g__Lactobacillus|s__Lactobacillus_salivarius	0.560224	1.81818
k__Bacteria|p__Firmicutes|c__Bacilli|o__Lactobacillales|f__Lactobacillaceae|g__Lactobacillus|s__Lactobacillus_sanfranciscensis	0.280112	0
k__Bacteria|p__Firmicutes|c__Bacilli|o__Lactobacillales|f__Lactobacillaceae|g__Lactobacillus|s__Lactobacillus_vaginalis	0.560224	0
k__Bacteria|p__Firmicutes|c__Bacilli|o__Lactobacillales|f__Lactobacillaceae|g__Pediococcus|s__Pediococcus_acidilactici	0.280112	0
k__Bacteria|p__Firmicutes|c__Bacilli|o__Lactobacillales|f__Lactobacillaceae|g__Pediococcus|s__Pediococcus_argentinicus	0.560224	0
k__Bacteria|p__Firmicutes|c__Bacilli|o__Lactobacillales|f__Lactobacillaceae|g__Pediococcus|s__Pediococcus_pentosaceus	0.280112	0
k__Bacteria|p__Firmicutes|c__Bacilli|o__Lactobacillales|f__Lactobacillaceae|g__Sharpea|s__Sharpea_azabuensis	2.2409	3.63636
k__Bacteria|p__Firmicutes|c__Bacilli|o__Lactobacillales|f__Leuconostocaceae|g__Leuconostoc|s__Leuconostoc_carnosum	0.560224	1.81818
k__Bacteria|p__Firmicutes|c__Bacilli|o__Lactobacillales|f__Leuconostocaceae|g__Leuconostoc|s__Leuconostoc_citreum	1.40056	1.81818
k__Bacteria|p__Firmicutes|c__Bacilli|o__Lactobacillales|f__Leuconostocaceae|g__Leuconostoc|s__Leuconostoc_garlicum	1.40056	1.81818
k__Bacteria|p__Firmicutes|c__Bacilli|o__Lactobacillales|f__Leuconostocaceae|g__Leuconostoc|s__Leuconostoc_gelidum	3.64146	1.81818
k__Bacteria|p__Firmicutes|c__Bacilli|o__Lactobacillales|f__Leuconostocaceae|g__Leuconostoc|s__Leuconostoc_lactis	1.12045	1.81818
k__Bacteria|p__Firmicutes|c__Bacilli|o__Lactobacillales|f__Leuconostocaceae|g__Leuconostoc|s__Leuconostoc_mesenteroides	3.08123	1.81818
k__Bacteria|p__Firmicutes|c__Bacilli|o__Lactobacillales|f__Leuconostocaceae|g__Leuconostoc|s__Leuconostoc_pseudomesenteroides	1.40056	1.81818
k__Bacteria|p__Firmicutes|c__Bacilli|o__Lactobacillales|f__Leuconostocaceae|g__Leuconostoc|s__Leuconostoc_suionicum	0.280112	0
k__Bacteria|p__Firmicutes|c__Bacilli|o__Lactobacillales|f__Leuconostocaceae|g__Weissella|s__Weissella_cibaria	1.96078	0
k__Bacteria|p__Firmicutes|c__Bacilli|o__Lactobacillales|f__Leuconostocaceae|g__Weissella|s__Weissella_confusa	1.96078	0
k__Bacteria|p__Firmicutes|c__Bacilli|o__Lactobacillales|f__Leuconostocaceae|g__Weissella|s__Weissella_viridescens	0.280112	0
k__Bacteria|p__Firmicutes|c__Bacilli|o__Lactobacillales|f__Streptococcaceae|g__Lactococcus|s__Lactococcus_garvieae	1.12045	0
k__Bacteria|p__Firmicutes|c__Bacilli|o__Lactobacillales|f__Streptococcaceae|g__Lactococcus|s__Lactococcus_petauri	1.12045	0
k__Bacteria|p__Firmicutes|c__Bacilli|o__Lactobacillales|f__Streptococcaceae|g__Lactococcus|s__Lactococcus_piscium	2.2409	0
k__Bacteria|p__Firmicutes|c__Bacilli|o__Lactobacillales|f__Streptococcaceae|g__Lactococcus|s__Lactococcus_raffinolactis	1.12045	1.81818
k__Bacteria|p__Firmicutes|c__Bacilli|o__Lactobacillales|f__Streptococcaceae|g__Streptococcus|s__Streptococcus_agalactiae	0.840336	0
k__Bacteria|p__Firmicutes|c__Bacilli|o__Lactobacillales|f__Streptococcaceae|g__Streptococcus|s__Streptococcus_anginosus_group	16.5266	16.3636
k__Bacteria|p__Firmicutes|c__Bacilli|o__Lactobacillales|f__Streptococcaceae|g__Streptococcus|s__Streptococcus_cristatus	0.840336	7.27273
k__Bacteria|p__Firmicutes|c__Bacilli|o__Lactobacillales|f__Streptococcaceae|g__Streptococcus|s__Streptococcus_downei	0.280112	0
k__Bacteria|p__Firmicutes|c__Bacilli|o__Lactobacillales|f__Streptococcaceae|g__Streptococcus|s__Streptococcus_equinus	0.280112	1.81818
k__Bacteria|p__Firmicutes|c__Bacilli|o__Lactobacillales|f__Streptococcaceae|g__Streptococcus|s__Streptococcus_gordonii	12.0448	12.7273
k__Bacteria|p__Firmicutes|c__Bacilli|o__Lactobacillales|f__Streptococcaceae|g__Streptococcus|s__Streptococcus_infantarius	1.40056	0
k__Bacteria|p__Firmicutes|c__Bacilli|o__Lactobacillales|f__Streptococcaceae|g__Streptococcus|s__Streptococcus_infantis	19.6078	10.9091
k__Bacteria|p__Firmicutes|c__Bacilli|o__Lactobacillales|f__Streptococcaceae|g__Streptococcus|s__Streptococcus_lutetiensis	0.840336	1.81818
k__Bacteria|p__Firmicutes|c__Bacilli|o__Lactobacillales|f__Streptococcaceae|g__Streptococcus|s__Streptococcus_milleri	4.48179	3.63636
k__Bacteria|p__Firmicutes|c__Bacilli|o__Lactobacillales|f__Streptococcaceae|g__Streptococcus|s__Streptococcus_mutans	8.68347	14.5455
k__Bacteria|p__Firmicutes|c__Bacilli|o__Lactobacillales|f__Streptococcaceae|g__Streptococcus|s__Streptococcus_oralis	12.0448	16.3636
k__Bacteria|p__Firmicutes|c__Bacilli|o__Lactobacillales|f__Streptococcaceae|g__Streptococcus|s__Streptococcus_parauberis	0.280112	0
k__Bacteria|p__Firmicutes|c__Bacilli|o__Lactobacillales|f__Streptococcaceae|g__Streptococcus|s__Streptococcus_pasteurianus	0.280112	0
k__Bacteria|p__Firmicutes|c__Bacilli|o__Lactobacillales|f__Streptococcaceae|g__Streptococcus|s__Streptococcus_pneumoniae	2.52101	0
k__Bacteria|p__Firmicutes|c__Bacilli|o__Lactobacillales|f__Streptococcaceae|g__Streptococcus|s__Streptococcus_pseudopneumoniae	0.560224	0
k__Bacteria|p__Firmicutes|c__Bacilli|o__Lactobacillales|f__Streptococcaceae|g__Streptococcus|s__Streptococcus_salivarius_CAG_79	2.80112	1.81818
k__Bacteria|p__Firmicutes|c__Bacilli|o__Lactobacillales|f__Streptococcaceae|g__Streptococcus|s__Streptococcus_sanguinis	14.2857	10.9091
k__Bacteria|p__Firmicutes|c__Bacilli|o__Lactobacillales|f__Streptococcaceae|g__Streptococcus|s__Streptococcus_sinensis	0.840336	0
k__Bacteria|p__Firmicutes|c__Bacilli|o__Lactobacillales|f__Streptococcaceae|g__Streptococcus|s__Streptococcus_sp_A12	32.2129	20
k__Bacteria|p__Firmicutes|c__Bacilli|o__Lactobacillales|f__Streptococcaceae|g__Streptococcus|s__Streptococcus_sp_F0442	9.52381	7.27273
k__Bacteria|p__Firmicutes|c__Bacilli|o__Lactobacillales|f__Streptococcaceae|g__Streptococcus|s__Streptococcus_sp_HMSC034E03	0.560224	1.81818
k__Bacteria|p__Firmicutes|c__Bacilli|o__Lactobacillales|f__Streptococcaceae|g__Streptococcus|s__Streptococcus_sp_HMSC067H01	0.560224	1.81818
k__Bacteria|p__Firmicutes|c__Bacilli|o__Lactobacillales|f__Streptococcaceae|g__Streptococcus|s__Streptococcus_sp_HMSC070B10	1.12045	0
k__Bacteria|p__Firmicutes|c__Bacilli|o__Lactobacillales|f__Streptococcaceae|g__Streptococcus|s__Streptococcus_sp_HMSC071D03	0.560224	1.81818
k__Bacteria|p__Firmicutes|c__Bacilli|o__Lactobacillales|f__Streptococcaceae|g__Streptococcus|s__Streptococcus_sp_HPH0090	0.560224	0
k__Bacteria|p__Firmicutes|c__Bacilli|o__Lactobacillales|f__Streptococcaceae|g__Streptococcus|s__Streptococcus_sp_M334	1.40056	0
k__Bacteria|p__Firmicutes|c__Bacilli|o__Lactobacillales|f__Streptococcaceae|g__Streptococcus|s__Streptococcus_sp_NLAE_zl_C503	0.560224	1.81818
k__Bacteria|p__Firmicutes|c__Bacilli|o__Lactobacillales|f__Streptococcaceae|g__Streptococcus|s__Streptococcus_sp_oral_taxon_058	0.280112	1.81818
k__Bacteria|p__Firmicutes|c__Bacilli|o__Lactobacillales|f__Streptococcaceae|g__Streptococcus|s__Streptococcus_troglodytae	0.280112	0
k__Bacteria|p__Firmicutes|c__Bacilli|o__Lactobacillales|f__Streptococcaceae|g__Streptococcus|s__Streptococcus_vestibularis	18.4874	18.1818
k__Bacteria|p__Firmicutes|c__Bacilli|o__Lactobacillales|f__Streptococcaceae|g__Streptococcus|s__Streptococcus_viridans	1.40056	0
k__Bacteria|p__Firmicutes|c__Clostridia|o__Clostridiales|f__Catabacteriaceae|g__Catabacter|s__Catabacter_hongkongensis	8.12325	5.45455
k__Bacteria|p__Firmicutes|c__Clostridia|o__Clostridiales|f__Christensenellaceae|g__Christensenella|s__Christensenella_minuta	11.2045	10.9091
k__Bacteria|p__Firmicutes|c__Clostridia|o__Clostridiales|f__Clostridiaceae|g__Clostridium|s__Butyribacterium_methylotrophicum	3.92157	0
k__Bacteria|p__Firmicutes|c__Clostridia|o__Clostridiales|f__Clostridiaceae|g__Clostridium|s__Clostridium_baratii	0	1.81818
k__Bacteria|p__Firmicutes|c__Clostridia|o__Clostridiales|f__Clostridiaceae|g__Clostridium|s__Clostridium_celatum	8.12325	7.27273
k__Bacteria|p__Firmicutes|c__Clostridia|o__Clostridiales|f__Clostridiaceae|g__Clostridium|s__Clostridium_neonatale	0	1.81818
k__Bacteria|p__Firmicutes|c__Clostridia|o__Clostridiales|f__Clostridiaceae|g__Clostridium|s__Clostridium_paraputrificum	4.48179	9.09091
k__Bacteria|p__Firmicutes|c__Clostridia|o__Clostridiales|f__Clostridiaceae|g__Clostridium|s__Clostridium_perfringens	2.2409	5.45455
k__Bacteria|p__Firmicutes|c__Clostridia|o__Clostridiales|f__Clostridiaceae|g__Clostridium|s__Clostridium_sp_CAG_299	7.56303	14.5455
k__Bacteria|p__Firmicutes|c__Clostridia|o__Clostridiales|f__Clostridiaceae|g__Clostridium|s__Clostridium_sp_CAG_411	2.2409	0
k__Bacteria|p__Firmicutes|c__Clostridia|o__Clostridiales|f__Clostridiaceae|g__Clostridium|s__Clostridium_sp_CAG_413	7.28291	3.63636
k__Bacteria|p__Firmicutes|c__Clostridia|o__Clostridiales|f__Clostridiaceae|g__Clostridium|s__Clostridium_sp_CAG_510	1.12045	1.81818
k__Bacteria|p__Firmicutes|c__Clostridia|o__Clostridiales|f__Clostridiaceae|g__Clostridium|s__Clostridium_sp_CAG_590	0.560224	1.81818
k__Bacteria|p__Firmicutes|c__Clostridia|o__Clostridiales|f__Clostridiaceae|g__Clostridium|s__Clostridium_sp_CAG_632	0.280112	0
k__Bacteria|p__Firmicutes|c__Clostridia|o__Clostridiales|f__Clostridiaceae|g__Clostridium|s__Clostridium_sp_CAG_678	0.560224	0
k__Bacteria|p__Firmicutes|c__Clostridia|o__Clostridiales|f__Clostridiaceae|g__Clostridium|s__Clostridium_sp_CAG_964	2.52101	1.81818
k__Bacteria|p__Firmicutes|c__Clostridia|o__Clostridiales|f__Clostridiaceae|g__Clostridium|s__Clostridium_sp_D5	4.48179	9.09091
k__Bacteria|p__Firmicutes|c__Clostridia|o__Clostridiales|f__Clostridiaceae|g__Clostridium|s__Clostridium_sp_chh4_2	0.840336	3.63636
k__Bacteria|p__Firmicutes|c__Clostridia|o__Clostridiales|f__Clostridiaceae|g__Clostridium|s__Clostridium_ventriculi	2.2409	1.81818
k__Bacteria|p__Firmicutes|c__Clostridia|o__Clostridiales|f__Clostridiaceae|g__Hungatella|s__Hungatella_effluvii	0.560224	3.63636
k__Bacteria|p__Firmicutes|c__Clostridia|o__Clostridiales|f__Clostridiaceae|g__Lactonifactor|s__Lactonifactor_longoviformis	6.16246	12.7273
k__Bacteria|p__Firmicutes|c__Clostridia|o__Clostridiales|f__Clostridiales_Family_XIII_Incertae_Sedis|g__Clostridiales_Family_XIII_Incertae_Sedis_unclassified|s__Eubacterium_brachy	0.560224	0
k__Bacteria|p__Firmicutes|c__Clostridia|o__Clostridiales|f__Clostridiales_Family_XIII_Incertae_Sedis|g__Clostridiales_Family_XIII_Incertae_Sedis_unclassified|s__Eubacterium_sulci	0.560224	0
k__Bacteria|p__Firmicutes|c__Clostridia|o__Clostridiales|f__Clostridiales_Family_XIII_Incertae_Sedis|g__Mogibacterium|s__Mogibacterium_diversum	0.560224	0
k__Bacteria|p__Firmicutes|c__Clostridia|o__Clostridiales|f__Clostridiales_unclassified|g__Clostridiales_unclassified|s__Bacteroides_pectinophilus	7.84314	9.09091
k__Bacteria|p__Firmicutes|c__Clostridia|o__Clostridiales|f__Clostridiales_unclassified|g__Clostridiales_unclassified|s__Clostridiales_bacterium_1_7_47FAA	10.6443	10.9091
k__Bacteria|p__Firmicutes|c__Clostridia|o__Clostridiales|f__Clostridiales_unclassified|g__Clostridiales_unclassified|s__Clostridiales_bacterium_CHKCI006	5.60224	5.45455
k__Bacteria|p__Firmicutes|c__Clostridia|o__Clostridiales|f__Eubacteriaceae|g__Anaerofustis|s__Anaerofustis_stercorihominis	1.12045	1.81818
k__Bacteria|p__Firmicutes|c__Clostridia|o__Clostridiales|f__Eubacteriaceae|g__Eubacteriaceae_unclassified|s__Eubacteriaceae_bacterium_CHKCI005	19.0476	23.6364
k__Bacteria|p__Firmicutes|c__Clostridia|o__Clostridiales|f__Eubacteriaceae|g__Eubacterium|s__Eubacterium_callanderi	4.20168	1.81818
k__Bacteria|p__Firmicutes|c__Clostridia|o__Clostridiales|f__Eubacteriaceae|g__Eubacterium|s__Eubacterium_coprostanoligenes	0.840336	3.63636
k__Bacteria|p__Firmicutes|c__Clostridia|o__Clostridiales|f__Eubacteriaceae|g__Eubacterium|s__Eubacterium_dolichum_CAG_375	1.12045	5.45455
k__Bacteria|p__Firmicutes|c__Clostridia|o__Clostridiales|f__Eubacteriaceae|g__Eubacterium|s__Eubacterium_limosum	7.0028	1.81818
k__Bacteria|p__Firmicutes|c__Clostridia|o__Clostridiales|f__Eubacteriaceae|g__Eubacterium|s__Eubacterium_sp_An11	0	3.63636
k__Bacteria|p__Firmicutes|c__Clostridia|o__Clostridiales|f__Eubacteriaceae|g__Eubacterium|s__Eubacterium_sp_CAG_786	0.840336	0
k__Bacteria|p__Firmicutes|c__Clostridia|o__Clostridiales|f__Eubacteriaceae|g__Eubacterium|s__Eubacterium_sp_OM08_24	21.5686	20
k__Bacteria|p__Firmicutes|c__Clostridia|o__Clostridiales|f__Hungateiclostridiaceae|g__Mageeibacillus|s__Mageeibacillus_indolicus	8.96359	10.9091
k__Bacteria|p__Firmicutes|c__Clostridia|o__Clostridiales|f__Lachnospiraceae|g__Anaerostipes|s__Anaerostipes_caccae	1.12045	1.81818
k__Bacteria|p__Firmicutes|c__Clostridia|o__Clostridiales|f__Lachnospiraceae|g__Anaerotignum|s__Anaerotignum_lactatifermentans	5.32213	7.27273
k__Bacteria|p__Firmicutes|c__Clostridia|o__Clostridiales|f__Lachnospiraceae|g__Blautia|s__Blautia_coccoides	4.48179	7.27273
k__Bacteria|p__Firmicutes|c__Clostridia|o__Clostridiales|f__Lachnospiraceae|g__Blautia|s__Blautia_hansenii	0.840336	3.63636
k__Bacteria|p__Firmicutes|c__Clostridia|o__Clostridiales|f__Lachnospiraceae|g__Blautia|s__Blautia_producta	11.2045	9.09091
k__Bacteria|p__Firmicutes|c__Clostridia|o__Clostridiales|f__Lachnospiraceae|g__Blautia|s__Blautia_sp_An249	4.48179	3.63636
k__Bacteria|p__Firmicutes|c__Clostridia|o__Clostridiales|f__Lachnospiraceae|g__Blautia|s__Blautia_sp_CAG_257	18.4874	20
k__Bacteria|p__Firmicutes|c__Clostridia|o__Clostridiales|f__Lachnospiraceae|g__Blautia|s__Blautia_sp_N6H1_15	0.560224	0
k__Bacteria|p__Firmicutes|c__Clostridia|o__Clostridiales|f__Lachnospiraceae|g__Butyrivibrio|s__Butyrivibrio_crossotus	11.2045	7.27273
k__Bacteria|p__Firmicutes|c__Clostridia|o__Clostridiales|f__Lachnospiraceae|g__Butyrivibrio|s__Butyrivibrio_sp_CAG_318	2.2409	10.9091
k__Bacteria|p__Firmicutes|c__Clostridia|o__Clostridiales|f__Lachnospiraceae|g__Dorea|s__Dorea_sp_CAG_317	10.084	16.3636
k__Bacteria|p__Firmicutes|c__Clostridia|o__Clostridiales|f__Lachnospiraceae|g__Faecalicatena|s__Faecalicatena_orotica	0.840336	0
k__Bacteria|p__Firmicutes|c__Clostridia|o__Clostridiales|f__Lachnospiraceae|g__Lachnoclostridium|s__Clostridium_aldenense	14.0056	14.5455
k__Bacteria|p__Firmicutes|c__Clostridia|o__Clostridiales|f__Lachnospiraceae|g__Lachnoclostridium|s__Clostridium_clostridioforme	12.8852	16.3636
k__Bacteria|p__Firmicutes|c__Clostridia|o__Clostridiales|f__Lachnospiraceae|g__Lachnoclostridium|s__Clostridium_hylemonae	0.280112	0
k__Bacteria|p__Firmicutes|c__Clostridia|o__Clostridiales|f__Lachnospiraceae|g__Lachnoclostridium|s__Clostridium_saccharolyticum	25.7703	20
k__Bacteria|p__Firmicutes|c__Clostridia|o__Clostridiales|f__Lachnospiraceae|g__Lachnoclostridium|s__Clostridium_scindens	3.92157	3.63636
k__Bacteria|p__Firmicutes|c__Clostridia|o__Clostridiales|f__Lachnospiraceae|g__Lachnoclostridium|s__Lachnoclostridium_sp_An118	1.40056	0
k__Bacteria|p__Firmicutes|c__Clostridia|o__Clostridiales|f__Lachnospiraceae|g__Lachnoclostridium|s__Lachnoclostridium_sp_An131	5.04202	9.09091
k__Bacteria|p__Firmicutes|c__Clostridia|o__Clostridiales|f__Lachnospiraceae|g__Lachnoclostridium|s__Lachnoclostridium_sp_An138	10.9244	10.9091
k__Bacteria|p__Firmicutes|c__Clostridia|o__Clostridiales|f__Lachnospiraceae|g__Lachnoclostridium|s__Lachnoclostridium_sp_An14	1.68067	3.63636
k__Bacteria|p__Firmicutes|c__Clostridia|o__Clostridiales|f__Lachnospiraceae|g__Lachnoclostridium|s__Lachnoclostridium_sp_An169	0.280112	0
k__Bacteria|p__Firmicutes|c__Clostridia|o__Clostridiales|f__Lachnospiraceae|g__Lachnoclostridium|s__Lachnoclostridium_sp_An196	0.560224	0
k__Bacteria|p__Firmicutes|c__Clostridia|o__Clostridiales|f__Lachnospiraceae|g__Lachnoclostridium|s__Lachnoclostridium_sp_An76	0.560224	0
k__Bacteria|p__Firmicutes|c__Clostridia|o__Clostridiales|f__Lachnospiraceae|g__Lachnospiraceae_unclassified|s__Lachnospiraceae_bacterium_oral_taxon_096	0.280112	0
k__Bacteria|p__Firmicutes|c__Clostridia|o__Clostridiales|f__Lachnospiraceae|g__Marvinbryantia|s__Marvinbryantia_formatexigens	1.68067	3.63636
k__Bacteria|p__Firmicutes|c__Clostridia|o__Clostridiales|f__Lachnospiraceae|g__Murimonas|s__Murimonas_intestini	0.560224	0
k__Bacteria|p__Firmicutes|c__Clostridia|o__Clostridiales|f__Lachnospiraceae|g__Oribacterium|s__Oribacterium_parvum	1.12045	3.63636
k__Bacteria|p__Firmicutes|c__Clostridia|o__Clostridiales|f__Lachnospiraceae|g__Oribacterium|s__Oribacterium_sinus	0.560224	1.81818
k__Bacteria|p__Firmicutes|c__Clostridia|o__Clostridiales|f__Lachnospiraceae|g__Roseburia|s__Roseburia_sp_CAG_303	15.4062	16.3636
k__Bacteria|p__Firmicutes|c__Clostridia|o__Clostridiales|f__Lachnospiraceae|g__Sellimonas|s__Sellimonas_intestinalis	20.4482	14.5455
k__Bacteria|p__Firmicutes|c__Clostridia|o__Clostridiales|f__Lachnospiraceae|g__Tyzzerella|s__Tyzzerella_nexilis	11.2045	12.7273
k__Bacteria|p__Firmicutes|c__Clostridia|o__Clostridiales|f__Peptococcaceae|g__Peptococcus|s__Peptococcus_niger	0.280112	1.81818
k__Bacteria|p__Firmicutes|c__Clostridia|o__Clostridiales|f__Peptostreptococcaceae|g__Criibacterium|s__Criibacterium_bergeronii	0.840336	1.81818
k__Bacteria|p__Firmicutes|c__Clostridia|o__Clostridiales|f__Peptostreptococcaceae|g__Peptostreptococcus|s__Peptostreptococcus_anaerobius	7.56303	9.09091
k__Bacteria|p__Firmicutes|c__Clostridia|o__Clostridiales|f__Peptostreptococcaceae|g__Peptostreptococcus|s__Peptostreptococcus_sp_MV1	2.2409	3.63636
k__Bacteria|p__Firmicutes|c__Clostridia|o__Clostridiales|f__Peptostreptococcaceae|g__Peptostreptococcus|s__Peptostreptococcus_stomatis	2.2409	0
k__Bacteria|p__Firmicutes|c__Clostridia|o__Clostridiales|f__Peptostreptococcaceae|g__Terrisporobacter|s__Terrisporobacter_othiniensis	1.12045	1.81818
k__Bacteria|p__Firmicutes|c__Clostridia|o__Clostridiales|f__Ruminococcaceae|g__Anaerofilum|s__Anaerofilum_sp_An201	3.64146	0
k__Bacteria|p__Firmicutes|c__Clostridia|o__Clostridiales|f__Ruminococcaceae|g__Anaeromassilibacillus|s__Anaeromassilibacillus_sp_An172	1.40056	0
k__Bacteria|p__Firmicutes|c__Clostridia|o__Clostridiales|f__Ruminococcaceae|g__Anaerotruncus|s__Anaerotruncus_sp_CAG_528	9.80392	5.45455
k__Bacteria|p__Firmicutes|c__Clostridia|o__Clostridiales|f__Ruminococcaceae|g__Flavonifractor|s__Flavonifractor_sp_An10	9.2437	10.9091
k__Bacteria|p__Firmicutes|c__Clostridia|o__Clostridiales|f__Ruminococcaceae|g__Flavonifractor|s__Flavonifractor_sp_An306	1.12045	7.27273
k__Bacteria|p__Firmicutes|c__Clostridia|o__Clostridiales|f__Ruminococcaceae|g__Flavonifractor|s__Flavonifractor_sp_An82	0.280112	3.63636
k__Bacteria|p__Firmicutes|c__Clostridia|o__Clostridiales|f__Ruminococcaceae|g__Gemmiger|s__Gemmiger_sp_An50	0.560224	1.81818
k__Bacteria|p__Firmicutes|c__Clostridia|o__Clostridiales|f__Ruminococcaceae|g__Gemmiger|s__Gemmiger_sp_An87	0.280112	3.63636
k__Bacteria|p__Firmicutes|c__Clostridia|o__Clostridiales|f__Ruminococcaceae|g__Pseudoflavonifractor|s__Pseudoflavonifractor_sp_An85	5.04202	7.27273
k__Bacteria|p__Firmicutes|c__Clostridia|o__Clostridiales|f__Ruminococcaceae|g__Ruminococcaceae_unclassified|s__Clostridium_methylpentosum	6.44258	5.45455
k__Bacteria|p__Firmicutes|c__Clostridia|o__Clostridiales|f__Ruminococcaceae|g__Ruminococcus|s__Ruminococcus_champanellensis	5.60224	5.45455
k__Bacteria|p__Firmicutes|c__Clostridia|o__Clostridiales|f__Ruminococcaceae|g__Ruminococcus|s__Ruminococcus_obeum_CAG_39	5.32213	3.63636
k__Bacteria|p__Firmicutes|c__Clostridia|o__Clostridiales|f__Ruminococcaceae|g__Ruminococcus|s__Ruminococcus_sp_CAG_330	8.96359	9.09091
k__Bacteria|p__Firmicutes|c__Clostridia|o__Clostridiales|f__Ruminococcaceae|g__Ruminococcus|s__Ruminococcus_sp_CAG_403	5.60224	7.27273
k__Bacteria|p__Firmicutes|c__Clostridia|o__Clostridiales|f__Ruminococcaceae|g__Ruminococcus|s__Ruminococcus_sp_CAG_488	6.44258	1.81818
k__Bacteria|p__Firmicutes|c__Clostridia|o__Clostridiales|f__Ruminococcaceae|g__Ruminococcus|s__Ruminococcus_sp_CAG_563	4.20168	0
k__Bacteria|p__Firmicutes|c__Clostridia|o__Clostridiales|f__Ruminococcaceae|g__Ruminococcus|s__Ruminococcus_sp_CAG_579	0.840336	1.81818
k__Bacteria|p__Firmicutes|c__Clostridia|o__Clostridiales|f__Ruminococcaceae|g__Ruminococcus|s__Ruminococcus_sp_CAG_624	2.80112	3.63636
k__Bacteria|p__Firmicutes|c__Clostridia|o__Clostridiales|f__Ruminococcaceae|g__Subdoligranulum|s__Subdoligranulum_variabile	0.840336	5.45455
k__Bacteria|p__Firmicutes|c__Erysipelotrichia|o__Erysipelotrichales|f__Erysipelotrichaceae|g__Absiella|s__Absiella_dolichum	1.12045	5.45455
k__Bacteria|p__Firmicutes|c__Erysipelotrichia|o__Erysipelotrichales|f__Erysipelotrichaceae|g__Bulleidia|s__Bulleidia_extructa	0.280112	0
k__Bacteria|p__Firmicutes|c__Erysipelotrichia|o__Erysipelotrichales|f__Erysipelotrichaceae|g__Candidatus_Stoquefichus|s__Candidatus_Stoquefichus_sp_KLE1796	0	1.81818
k__Bacteria|p__Firmicutes|c__Erysipelotrichia|o__Erysipelotrichales|f__Erysipelotrichaceae|g__Catenibacterium|s__Catenibacterium_mitsuokai	10.9244	10.9091
k__Bacteria|p__Firmicutes|c__Erysipelotrichia|o__Erysipelotrichales|f__Erysipelotrichaceae|g__Coprobacillus|s__Coprobacillus_cateniformis	12.0448	12.7273
k__Bacteria|p__Firmicutes|c__Erysipelotrichia|o__Erysipelotrichales|f__Erysipelotrichaceae|g__Erysipelatoclostridium|s__Erysipelatoclostridium_ramosum	16.2465	16.3636
k__Bacteria|p__Firmicutes|c__Erysipelotrichia|o__Erysipelotrichales|f__Erysipelotrichaceae|g__Erysipelothrix|s__Erysipelothrix_larvae	1.40056	0
k__Bacteria|p__Firmicutes|c__Erysipelotrichia|o__Erysipelotrichales|f__Erysipelotrichaceae|g__Faecalicoccus|s__Faecalicoccus_pleomorphus	2.2409	3.63636
k__Bacteria|p__Firmicutes|c__Erysipelotrichia|o__Erysipelotrichales|f__Erysipelotrichaceae|g__Faecalitalea|s__Faecalitalea_cylindroides	15.1261	18.1818
k__Bacteria|p__Firmicutes|c__Erysipelotrichia|o__Erysipelotrichales|f__Erysipelotrichaceae|g__Ileibacterium|s__Ileibacterium_valens	14.5658	18.1818
k__Bacteria|p__Firmicutes|c__Erysipelotrichia|o__Erysipelotrichales|f__Erysipelotrichaceae|g__Massiliomicrobiota|s__Massiliomicrobiota_timonensis	17.3669	20
k__Bacteria|p__Firmicutes|c__Erysipelotrichia|o__Erysipelotrichales|f__Erysipelotrichaceae|g__Solobacterium|s__Solobacterium_moorei	2.52101	7.27273
k__Bacteria|p__Firmicutes|c__Firmicutes_unclassified|o__Firmicutes_unclassified|f__Firmicutes_unclassified|g__Firmicutes_unclassified|s__Firmicutes_bacterium_CAG_238	18.2073	32.7273
k__Bacteria|p__Firmicutes|c__Firmicutes_unclassified|o__Firmicutes_unclassified|f__Firmicutes_unclassified|g__Firmicutes_unclassified|s__Firmicutes_bacterium_CAG_424	2.2409	3.63636
k__Bacteria|p__Firmicutes|c__Firmicutes_unclassified|o__Firmicutes_unclassified|f__Firmicutes_unclassified|g__Firmicutes_unclassified|s__Firmicutes_bacterium_CAG_534	1.68067	0
k__Bacteria|p__Firmicutes|c__Firmicutes_unclassified|o__Firmicutes_unclassified|f__Firmicutes_unclassified|g__Firmicutes_unclassified|s__Firmicutes_bacterium_CAG_555	3.92157	3.63636
k__Bacteria|p__Firmicutes|c__Firmicutes_unclassified|o__Firmicutes_unclassified|f__Firmicutes_unclassified|g__Firmicutes_unclassified|s__Firmicutes_bacterium_CAG_646	0.280112	0
k__Bacteria|p__Firmicutes|c__Firmicutes_unclassified|o__Firmicutes_unclassified|f__Firmicutes_unclassified|g__Firmicutes_unclassified|s__Firmicutes_bacterium_CAG_791	0.280112	1.81818
k__Bacteria|p__Firmicutes|c__Negativicutes|o__Acidaminococcales|f__Acidaminococcaceae|g__Acidaminococcus|s__Acidaminococcus_fermentans	0.840336	1.81818
k__Bacteria|p__Firmicutes|c__Negativicutes|o__Acidaminococcales|f__Acidaminococcaceae|g__Acidaminococcus|s__Acidaminococcus_intestini	10.9244	10.9091
k__Bacteria|p__Firmicutes|c__Negativicutes|o__Acidaminococcales|f__Acidaminococcaceae|g__Acidaminococcus|s__Acidaminococcus_sp_CAG_542	1.12045	0
k__Bacteria|p__Firmicutes|c__Negativicutes|o__Acidaminococcales|f__Acidaminococcaceae|g__Phascolarctobacterium|s__Phascolarctobacterium_sp_CAG_266	12.3249	7.27273
k__Bacteria|p__Firmicutes|c__Negativicutes|o__Acidaminococcales|f__Acidaminococcaceae|g__Phascolarctobacterium|s__Phascolarctobacterium_succinatutens	10.9244	7.27273
k__Bacteria|p__Firmicutes|c__Negativicutes|o__Selenomonadales|f__Selenomonadaceae|g__Megamonas|s__Megamonas_funiformis	7.84314	9.09091
k__Bacteria|p__Firmicutes|c__Negativicutes|o__Selenomonadales|f__Selenomonadaceae|g__Megamonas|s__Megamonas_funiformis_CAG_377	5.88235	5.45455
k__Bacteria|p__Firmicutes|c__Negativicutes|o__Selenomonadales|f__Selenomonadaceae|g__Megamonas|s__Megamonas_hypermegale	8.12325	5.45455
k__Bacteria|p__Firmicutes|c__Negativicutes|o__Selenomonadales|f__Selenomonadaceae|g__Megamonas|s__Megamonas_rupellensis	0.280112	0
k__Bacteria|p__Firmicutes|c__Negativicutes|o__Selenomonadales|f__Selenomonadaceae|g__Mitsuokella|s__Mitsuokella_jalaludinii	3.92157	3.63636
k__Bacteria|p__Firmicutes|c__Negativicutes|o__Selenomonadales|f__Selenomonadaceae|g__Mitsuokella|s__Mitsuokella_multacida	4.48179	3.63636
k__Bacteria|p__Firmicutes|c__Negativicutes|o__Veillonellales|f__Veillonellaceae|g__Allisonella|s__Allisonella_histaminiformans	14.5658	14.5455
k__Bacteria|p__Firmicutes|c__Negativicutes|o__Veillonellales|f__Veillonellaceae|g__Dialister|s__Dialister_micraerophilus	3.36134	5.45455
k__Bacteria|p__Firmicutes|c__Negativicutes|o__Veillonellales|f__Veillonellaceae|g__Dialister|s__Dialister_pneumosintes	1.40056	0
k__Bacteria|p__Firmicutes|c__Negativicutes|o__Veillonellales|f__Veillonellaceae|g__Dialister|s__Dialister_sp_CAG_357	14.8459	18.1818
k__Bacteria|p__Firmicutes|c__Negativicutes|o__Veillonellales|f__Veillonellaceae|g__Dialister|s__Dialister_succinatiphilus	4.48179	10.9091
k__Bacteria|p__Firmicutes|c__Negativicutes|o__Veillonellales|f__Veillonellaceae|g__Megasphaera|s__Megasphaera_elsdenii	1.68067	1.81818
k__Bacteria|p__Firmicutes|c__Negativicutes|o__Veillonellales|f__Veillonellaceae|g__Megasphaera|s__Megasphaera_hexanoica	0.280112	0
k__Bacteria|p__Firmicutes|c__Negativicutes|o__Veillonellales|f__Veillonellaceae|g__Megasphaera|s__Megasphaera_micronuciformis	0.560224	0
k__Bacteria|p__Firmicutes|c__Negativicutes|o__Veillonellales|f__Veillonellaceae|g__Megasphaera|s__Megasphaera_sp_DISK_18	1.40056	3.63636
k__Bacteria|p__Firmicutes|c__Negativicutes|o__Veillonellales|f__Veillonellaceae|g__Megasphaera|s__Megasphaera_sp_MJR8396C	0.840336	3.63636
k__Bacteria|p__Firmicutes|c__Negativicutes|o__Veillonellales|f__Veillonellaceae|g__Megasphaera|s__Megasphaera_stantonii	0.560224	0
k__Bacteria|p__Firmicutes|c__Negativicutes|o__Veillonellales|f__Veillonellaceae|g__Negativicoccus|s__Negativicoccus_succinicivorans	6.72269	5.45455
k__Bacteria|p__Firmicutes|c__Negativicutes|o__Veillonellales|f__Veillonellaceae|g__Veillonellaceae_unclassified|s__Veillonellaceae_bacterium_DNF00626	2.2409	5.45455
k__Bacteria|p__Firmicutes|c__Negativicutes|o__Veillonellales|f__Veillonellaceae|g__Veillonella|s__Veillonella_rodentium	2.52101	0
k__Bacteria|p__Firmicutes|c__Negativicutes|o__Veillonellales|f__Veillonellaceae|g__Veillonella|s__Veillonella_seminalis	0.280112	0
k__Bacteria|p__Firmicutes|c__Negativicutes|o__Veillonellales|f__Veillonellaceae|g__Veillonella|s__Veillonella_sp_CAG_933	20.1681	14.5455
k__Bacteria|p__Firmicutes|c__Negativicutes|o__Veillonellales|f__Veillonellaceae|g__Veillonella|s__Veillonella_tobetsuensis	6.44258	0
k__Bacteria|p__Firmicutes|c__Tissierellia|o__Tissierellales|f__Peptoniphilaceae|g__Anaerococcus|s__Anaerococcus_lactolyticus	1.40056	1.81818
k__Bacteria|p__Firmicutes|c__Tissierellia|o__Tissierellales|f__Peptoniphilaceae|g__Anaerococcus|s__Anaerococcus_tetradius	0	1.81818
k__Bacteria|p__Firmicutes|c__Tissierellia|o__Tissierellales|f__Peptoniphilaceae|g__Anaerococcus|s__Anaerococcus_vaginalis	6.16246	9.09091
k__Bacteria|p__Firmicutes|c__Tissierellia|o__Tissierellales|f__Peptoniphilaceae|g__Finegoldia|s__Finegoldia_magna	5.04202	9.09091
k__Bacteria|p__Firmicutes|c__Tissierellia|o__Tissierellales|f__Peptoniphilaceae|g__Parvimonas|s__Parvimonas_micra	2.2409	1.81818
k__Bacteria|p__Firmicutes|c__Tissierellia|o__Tissierellales|f__Peptoniphilaceae|g__Parvimonas|s__Parvimonas_sp_KA00067	5.32213	10.9091
k__Bacteria|p__Firmicutes|c__Tissierellia|o__Tissierellales|f__Peptoniphilaceae|g__Peptoniphilus|s__Peptoniphilus_asaccharolyticus	0.280112	0
k__Bacteria|p__Firmicutes|c__Tissierellia|o__Tissierellales|f__Peptoniphilaceae|g__Peptoniphilus|s__Peptoniphilus_coxii	0.560224	1.81818
k__Bacteria|p__Firmicutes|c__Tissierellia|o__Tissierellales|f__Peptoniphilaceae|g__Peptoniphilus|s__Peptoniphilus_duerdenii	1.40056	1.81818
k__Bacteria|p__Firmicutes|c__Tissierellia|o__Tissierellales|f__Peptoniphilaceae|g__Peptoniphilus|s__Peptoniphilus_harei	1.40056	7.27273
k__Bacteria|p__Firmicutes|c__Tissierellia|o__Tissierellales|f__Peptoniphilaceae|g__Peptoniphilus|s__Peptoniphilus_lacrimalis	7.28291	9.09091
k__Bacteria|p__Firmicutes|c__Tissierellia|o__Tissierellales|f__Peptoniphilaceae|g__Peptoniphilus|s__Peptoniphilus_sp_BV3C26	1.40056	3.63636
k__Bacteria|p__Firmicutes|c__Tissierellia|o__Tissierellales|f__Peptoniphilaceae|g__Peptoniphilus|s__Peptoniphilus_sp_DNF00840	0.560224	1.81818
k__Bacteria|p__Firmicutes|c__Tissierellia|o__Tissierellales|f__Peptoniphilaceae|g__Peptoniphilus|s__Peptoniphilus_sp_HMSC062D09	2.2409	1.81818
k__Bacteria|p__Firmicutes|c__Tissierellia|o__Tissierellia_unclassified|f__Tissierellia_unclassified|g__Tissierellia_unclassified|s__Bacteroides_coagulans	5.04202	5.45455
k__Bacteria|p__Firmicutes|c__Tissierellia|o__Tissierellia_unclassified|f__Tissierellia_unclassified|g__Tissierellia_unclassified|s__Tissierellia_bacterium_KA00581	1.40056	1.81818
k__Bacteria|p__Fusobacteria|c__Fusobacteriia|o__Fusobacteriales|f__Fusobacteriaceae|g__Fusobacterium|s__Fusobacterium_equinum	2.52101	3.63636
k__Bacteria|p__Fusobacteria|c__Fusobacteriia|o__Fusobacteriales|f__Fusobacteriaceae|g__Fusobacterium|s__Fusobacterium_gonidiaformans	3.64146	5.45455
k__Bacteria|p__Fusobacteria|c__Fusobacteriia|o__Fusobacteriales|f__Fusobacteriaceae|g__Fusobacterium|s__Fusobacterium_naviforme	1.68067	3.63636
k__Bacteria|p__Fusobacteria|c__Fusobacteriia|o__Fusobacteriales|f__Fusobacteriaceae|g__Fusobacterium|s__Fusobacterium_necrophorum	0	1.81818
k__Bacteria|p__Fusobacteria|c__Fusobacteriia|o__Fusobacteriales|f__Fusobacteriaceae|g__Fusobacterium|s__Fusobacterium_nucleatum	2.52101	5.45455
k__Bacteria|p__Fusobacteria|c__Fusobacteriia|o__Fusobacteriales|f__Fusobacteriaceae|g__Fusobacterium|s__Fusobacterium_periodonticum	0.280112	0
k__Bacteria|p__Fusobacteria|c__Fusobacteriia|o__Fusobacteriales|f__Fusobacteriaceae|g__Fusobacterium|s__Fusobacterium_sp_CAG_439	4.20168	3.63636
k__Bacteria|p__Fusobacteria|c__Fusobacteriia|o__Fusobacteriales|f__Fusobacteriaceae|g__Fusobacterium|s__Fusobacterium_sp_oral_taxon_370	0.280112	0
k__Bacteria|p__Fusobacteria|c__Fusobacteriia|o__Fusobacteriales|f__Leptotrichiaceae|g__Sneathia|s__Sneathia_amnii	3.36134	1.81818
k__Bacteria|p__Proteobacteria|c__Alphaproteobacteria|o__Rhodospirillales|f__Rhodospirillales_unclassified|g__Enhydrobacter|s__Enhydrobacter_aerosaccus	0.280112	0
k__Bacteria|p__Proteobacteria|c__Betaproteobacteria|o__Burkholderiales|f__Comamonadaceae|g__Comamonas|s__Comamonas_kerstersii	2.52101	0
k__Bacteria|p__Proteobacteria|c__Betaproteobacteria|o__Burkholderiales|f__Oxalobacteraceae|g__Oxalobacter|s__Oxalobacter_formigenes	5.04202	10.9091
k__Bacteria|p__Proteobacteria|c__Betaproteobacteria|o__Neisseriales|f__Neisseriaceae|g__Neisseria|s__Neisseria_flavescens	1.40056	0
k__Bacteria|p__Proteobacteria|c__Betaproteobacteria|o__Neisseriales|f__Neisseriaceae|g__Neisseria|s__Neisseria_macacae	0.280112	0
k__Bacteria|p__Proteobacteria|c__Betaproteobacteria|o__Neisseriales|f__Neisseriaceae|g__Neisseria|s__Neisseria_subflava	1.40056	0
k__Bacteria|p__Proteobacteria|c__Deltaproteobacteria|o__Desulfovibrionales|f__Desulfovibrionaceae|g__Desulfovibrionaceae_unclassified|s__Desulfovibrionaceae_bacterium	7.84314	14.5455
k__Bacteria|p__Proteobacteria|c__Deltaproteobacteria|o__Desulfovibrionales|f__Desulfovibrionaceae|g__Desulfovibrio|s__Desulfovibrio_fairfieldensis	7.84314	9.09091
k__Bacteria|p__Proteobacteria|c__Deltaproteobacteria|o__Desulfovibrionales|f__Desulfovibrionaceae|g__Desulfovibrio|s__Desulfovibrio_sp_An276	0.280112	0
k__Bacteria|p__Proteobacteria|c__Epsilonproteobacteria|o__Campylobacterales|f__Campylobacteraceae|g__Campylobacter|s__Campylobacter_concisus	0.280112	1.81818
k__Bacteria|p__Proteobacteria|c__Epsilonproteobacteria|o__Campylobacterales|f__Campylobacteraceae|g__Campylobacter|s__Campylobacter_hominis	9.80392	12.7273
k__Bacteria|p__Proteobacteria|c__Epsilonproteobacteria|o__Campylobacterales|f__Campylobacteraceae|g__Campylobacter|s__Campylobacter_upsaliensis	0.280112	0
k__Bacteria|p__Proteobacteria|c__Epsilonproteobacteria|o__Campylobacterales|f__Campylobacteraceae|g__Campylobacter|s__Campylobacter_ureolyticus	1.40056	1.81818
k__Bacteria|p__Proteobacteria|c__Epsilonproteobacteria|o__Campylobacterales|f__Helicobacteraceae|g__Helicobacter|s__Helicobacter_equorum	0.280112	0
k__Bacteria|p__Proteobacteria|c__Gammaproteobacteria|o__Aeromonadales|f__Succinivibrionaceae|g__Anaerobiospirillum|s__Anaerobiospirillum_thomasii	0.840336	0
k__Bacteria|p__Proteobacteria|c__Gammaproteobacteria|o__Aeromonadales|f__Succinivibrionaceae|g__Succinatimonas|s__Succinatimonas_hippei	1.96078	0
k__Bacteria|p__Proteobacteria|c__Gammaproteobacteria|o__Enterobacterales|f__Enterobacteriaceae|g__Citrobacter|s__Citrobacter_braakii	1.68067	0
k__Bacteria|p__Proteobacteria|c__Gammaproteobacteria|o__Enterobacterales|f__Enterobacteriaceae|g__Citrobacter|s__Citrobacter_europaeus	0.560224	0
k__Bacteria|p__Proteobacteria|c__Gammaproteobacteria|o__Enterobacterales|f__Enterobacteriaceae|g__Citrobacter|s__Citrobacter_freundii	3.08123	0
k__Bacteria|p__Proteobacteria|c__Gammaproteobacteria|o__Enterobacterales|f__Enterobacteriaceae|g__Citrobacter|s__Citrobacter_koseri	0	1.81818
k__Bacteria|p__Proteobacteria|c__Gammaproteobacteria|o__Enterobacterales|f__Enterobacteriaceae|g__Citrobacter|s__Citrobacter_pasteurii	1.68067	0
k__Bacteria|p__Proteobacteria|c__Gammaproteobacteria|o__Enterobacterales|f__Enterobacteriaceae|g__Citrobacter|s__Citrobacter_portucalensis	1.40056	0
k__Bacteria|p__Proteobacteria|c__Gammaproteobacteria|o__Enterobacterales|f__Enterobacteriaceae|g__Citrobacter|s__Citrobacter_sp_MGH106	0.560224	0
k__Bacteria|p__Proteobacteria|c__Gammaproteobacteria|o__Enterobacterales|f__Enterobacteriaceae|g__Citrobacter|s__Citrobacter_werkmanii	0.280112	0
k__Bacteria|p__Proteobacteria|c__Gammaproteobacteria|o__Enterobacterales|f__Enterobacteriaceae|g__Citrobacter|s__Citrobacter_youngae	2.52101	1.81818
k__Bacteria|p__Proteobacteria|c__Gammaproteobacteria|o__Enterobacterales|f__Enterobacteriaceae|g__Enterobacter|s__Enterobacter_bugandensis	0.280112	0
k__Bacteria|p__Proteobacteria|c__Gammaproteobacteria|o__Enterobacterales|f__Enterobacteriaceae|g__Enterobacter|s__Enterobacter_cloacae_complex	5.32213	1.81818
k__Bacteria|p__Proteobacteria|c__Gammaproteobacteria|o__Enterobacterales|f__Enterobacteriaceae|g__Enterobacter|s__Enterobacter_mori	0.560224	0
k__Bacteria|p__Proteobacteria|c__Gammaproteobacteria|o__Enterobacterales|f__Enterobacteriaceae|g__Escherichia|s__Escherichia_albertii	0.280112	0
k__Bacteria|p__Proteobacteria|c__Gammaproteobacteria|o__Enterobacterales|f__Enterobacteriaceae|g__Escherichia|s__Escherichia_marmotae	1.12045	1.81818
k__Bacteria|p__Proteobacteria|c__Gammaproteobacteria|o__Enterobacterales|f__Enterobacteriaceae|g__Klebsiella|s__Klebsiella_aerogenes	0.560224	0
k__Bacteria|p__Proteobacteria|c__Gammaproteobacteria|o__Enterobacterales|f__Enterobacteriaceae|g__Klebsiella|s__Klebsiella_grimontii	0.280112	0
k__Bacteria|p__Proteobacteria|c__Gammaproteobacteria|o__Enterobacterales|f__Enterobacteriaceae|g__Klebsiella|s__Klebsiella_michiganensis	1.96078	3.63636
k__Bacteria|p__Proteobacteria|c__Gammaproteobacteria|o__Enterobacterales|f__Enterobacteriaceae|g__Klebsiella|s__Klebsiella_oxytoca	0.560224	1.81818
k__Bacteria|p__Proteobacteria|c__Gammaproteobacteria|o__Enterobacterales|f__Enterobacteriaceae|g__Klebsiella|s__Klebsiella_pneumoniae	4.7619	1.81818
k__Bacteria|p__Proteobacteria|c__Gammaproteobacteria|o__Enterobacterales|f__Enterobacteriaceae|g__Klebsiella|s__Klebsiella_quasipneumoniae	2.2409	1.81818
k__Bacteria|p__Proteobacteria|c__Gammaproteobacteria|o__Enterobacterales|f__Enterobacteriaceae|g__Klebsiella|s__Klebsiella_variicola	4.20168	1.81818
k__Bacteria|p__Proteobacteria|c__Gammaproteobacteria|o__Enterobacterales|f__Enterobacteriaceae|g__Klebsiella|s__Klebsiella_variicola_CAG_634	0	1.81818
k__Bacteria|p__Proteobacteria|c__Gammaproteobacteria|o__Enterobacterales|f__Enterobacteriaceae|g__Kluyvera|s__Kluyvera_ascorbata	0.280112	0
k__Bacteria|p__Proteobacteria|c__Gammaproteobacteria|o__Enterobacterales|f__Enterobacteriaceae|g__Kluyvera|s__Kluyvera_cryocrescens	0.560224	1.81818
k__Bacteria|p__Proteobacteria|c__Gammaproteobacteria|o__Enterobacterales|f__Enterobacteriaceae|g__Kosakonia|s__Kosakonia_cowanii	0.280112	0
k__Bacteria|p__Proteobacteria|c__Gammaproteobacteria|o__Enterobacterales|f__Enterobacteriaceae|g__Leclercia|s__Leclercia_adecarboxylata	0.280112	0
k__Bacteria|p__Proteobacteria|c__Gammaproteobacteria|o__Enterobacterales|f__Enterobacteriaceae|g__Raoultella|s__Raoultella_ornithinolytica	1.40056	1.81818
k__Bacteria|p__Proteobacteria|c__Gammaproteobacteria|o__Enterobacterales|f__Enterobacteriaceae|g__Raoultella|s__Raoultella_planticola	0.840336	1.81818
k__Bacteria|p__Proteobacteria|c__Gammaproteobacteria|o__Enterobacterales|f__Enterobacteriaceae|g__Raoultella|s__Raoultella_terrigena	0.280112	0
k__Bacteria|p__Proteobacteria|c__Gammaproteobacteria|o__Enterobacterales|f__Hafniaceae|g__Hafnia|s__Hafnia_alvei	1.96078	1.81818
k__Bacteria|p__Proteobacteria|c__Gammaproteobacteria|o__Enterobacterales|f__Hafniaceae|g__Hafnia|s__Hafnia_paralvei	1.40056	0
k__Bacteria|p__Proteobacteria|c__Gammaproteobacteria|o__Enterobacterales|f__Hafniaceae|g__Obesumbacterium|s__Obesumbacterium_proteus	0.280112	0
k__Bacteria|p__Proteobacteria|c__Gammaproteobacteria|o__Enterobacterales|f__Morganellaceae|g__Morganella|s__Morganella_morganii	0.280112	0
k__Bacteria|p__Proteobacteria|c__Gammaproteobacteria|o__Enterobacterales|f__Yersiniaceae|g__Serratia|s__Serratia_liquefaciens	0.280112	0
k__Bacteria|p__Proteobacteria|c__Gammaproteobacteria|o__Enterobacterales|f__Yersiniaceae|g__Serratia|s__Serratia_marcescens	0.280112	0
k__Bacteria|p__Proteobacteria|c__Gammaproteobacteria|o__Enterobacterales|f__Yersiniaceae|g__Serratia|s__Serratia_rubidaea	0.280112	0
k__Bacteria|p__Proteobacteria|c__Gammaproteobacteria|o__Pasteurellales|f__Pasteurellaceae|g__Aggregatibacter|s__Aggregatibacter_aphrophilus	0.560224	0
k__Bacteria|p__Proteobacteria|c__Gammaproteobacteria|o__Pasteurellales|f__Pasteurellaceae|g__Aggregatibacter|s__Aggregatibacter_segnis	0.840336	1.81818
k__Bacteria|p__Proteobacteria|c__Gammaproteobacteria|o__Pasteurellales|f__Pasteurellaceae|g__Haemophilus|s__Haemophilus_parahaemolyticus	0.560224	0
k__Bacteria|p__Proteobacteria|c__Gammaproteobacteria|o__Pasteurellales|f__Pasteurellaceae|g__Haemophilus|s__Haemophilus_pittmaniae	7.56303	0
k__Bacteria|p__Proteobacteria|c__Gammaproteobacteria|o__Pasteurellales|f__Pasteurellaceae|g__Haemophilus|s__Haemophilus_sputorum	3.64146	0
k__Bacteria|p__Proteobacteria|c__Gammaproteobacteria|o__Pasteurellales|f__Pasteurellaceae|g__Pasteurella|s__Pasteurella_bettyae	0	1.81818
k__Bacteria|p__Proteobacteria|c__Gammaproteobacteria|o__Pseudomonadales|f__Moraxellaceae|g__Moraxella|s__Moraxella_osloensis	0.280112	0
k__Bacteria|p__Proteobacteria|c__Gammaproteobacteria|o__Pseudomonadales|f__Pseudomonadaceae|g__Pseudomonas|s__Pseudomonas_aeruginosa_group	1.12045	0
k__Bacteria|p__Proteobacteria|c__Gammaproteobacteria|o__Pseudomonadales|f__Pseudomonadaceae|g__Pseudomonas|s__Pseudomonas_fragi	1.40056	0
k__Bacteria|p__Spirochaetes|c__Spirochaetia|o__Brachyspirales|f__Brachyspiraceae|g__Brachyspira|s__Brachyspira_sp_CAG_700	2.2409	1.81818
k__Bacteria|p__Spirochaetes|c__Spirochaetia|o__Spirochaetales|f__Spirochaetaceae|g__Treponema|s__Treponema_succinifaciens	0.280112	0
k__Bacteria|p__Synergistetes|c__Synergistia|o__Synergistales|f__Synergistaceae|g__Cloacibacillus|s__Cloacibacillus_evryensis	11.7647	14.5455
k__Bacteria|p__Synergistetes|c__Synergistia|o__Synergistales|f__Synergistaceae|g__Cloacibacillus|s__Cloacibacillus_porcorum	2.80112	7.27273
k__Bacteria|p__Synergistetes|c__Synergistia|o__Synergistales|f__Synergistaceae|g__Fretibacterium|s__Fretibacterium_fastidiosum	18.7675	23.6364
k__Bacteria|p__Synergistetes|c__Synergistia|o__Synergistales|f__Synergistaceae|g__Jonquetella|s__Jonquetella_anthropi	0.280112	1.81818
k__Bacteria|p__Synergistetes|c__Synergistia|o__Synergistales|f__Synergistaceae|g__Pyramidobacter|s__Pyramidobacter_piscolens	0.560224	1.81818
k__Bacteria|p__Synergistetes|c__Synergistia|o__Synergistales|f__Synergistaceae|g__Pyramidobacter|s__Pyramidobacter_sp_C12_8	0	1.81818
k__Bacteria|p__Tenericutes|c__Mollicutes|o__Mycoplasmatales|f__Mycoplasmataceae|g__Mycoplasma|s__Mycoplasma_hominis	0.560224	1.81818
k__Bacteria|p__Tenericutes|c__Mollicutes|o__Mycoplasmatales|f__Mycoplasmataceae|g__Ureaplasma|s__Ureaplasma_parvum	0.560224	1.81818
k__Bacteria|p__Tenericutes|c__Mollicutes|o__Mycoplasmatales|f__Mycoplasmataceae|g__Ureaplasma|s__Ureaplasma_urealyticum	0.280112	0
k__Eukaryota|p__Ascomycota|c__Saccharomycetes|o__Saccharomycetales|f__Saccharomycetaceae|g__Saccharomyces|s__Saccharomyces_cerevisiae	3.08123	3.63636
k__Eukaryota|p__Eukaryota_unclassified|c__Eukaryota_unclassified|o__Eukaryota_unclassified|f__Entamoebidae|g__Entamoeba|s__Entamoeba_dispar	0.560224	0
k__Eukaryota|p__Eukaryota_unclassified|c__Eukaryota_unclassified|o__Eukaryota_unclassified|f__Eukaryota_unclassified|g__Blastocystis|s__Blastocystis_sp_subtype_1	2.80112	9.09091
k__Eukaryota|p__Eukaryota_unclassified|c__Eukaryota_unclassified|o__Eukaryota_unclassified|f__Hexamitidae|g__Giardia|s__Giardia_intestinalis	0	1.81818
Age matched cohort (n=147)	n=83	n=64
k__Bacteria|p__Bacteroidetes|c__Bacteroidia|o__Bacteroidales|f__Odoribacteraceae|g__Odoribacter|s__Odoribacter_splanchnicus	97.5904	92.1875	0.430201	0.501111	0.00390932	0.652856
k__Bacteria|p__Firmicutes|c__Firmicutes_unclassified|o__Firmicutes_unclassified|f__Firmicutes_unclassified|g__Firmicutes_unclassified|s__Firmicutes_bacterium_CAG_83	93.9759	84.375	0.277664	0.0888651	0.0118893	0.80713
k__Bacteria|p__Firmicutes|c__Clostridia|o__Clostridiales|f__Ruminococcaceae|g__Ruminococcaceae_unclassified|s__Eubacterium_siraeum	87.9518	62.5	-0.154599	-0.0421851	0.0196373	0.80713
k__Bacteria|p__Bacteroidetes|c__Bacteroidia|o__Bacteroidales|f__Rikenellaceae|g__Alistipes|s__Alistipes_shahii	92.7711	81.25	0.597863	0.347174	0.0220458	0.80713
k__Bacteria|p__Actinobacteria|c__Actinobacteria|o__Actinomycetales|f__Actinomycetaceae|g__Actinomyces|s__Actinomyces_sp_ICM47	37.3494	46.875	-1.42335	-0.484403	0.0463596	0.80713
k__Bacteria|p__Actinobacteria|c__Coriobacteriia|o__Eggerthellales|f__Eggerthellaceae|g__Adlercreutzia|s__Adlercreutzia_equolifaciens	95.1807	87.5	0.442537	0.239595	0.0484372	0.80713
k__Bacteria|p__Actinobacteria|c__Coriobacteriia|o__Eggerthellales|f__Eggerthellaceae|g__Enterorhabdus|s__Enterorhabdus_caecimuris	79.5181	62.5	0.369649	0.202743	0.0595461	0.80713
k__Bacteria|p__Firmicutes|c__Clostridia|o__Clostridiales|f__Lachnospiraceae|g__Dorea|s__Dorea_formicigenerans	98.7952	95.3125	0.346965	0.404167	0.0607483	0.80713
k__Bacteria|p__Bacteroidetes|c__Bacteroidia|o__Bacteroidales|f__Rikenellaceae|g__Alistipes|s__Alistipes_finegoldii	98.7952	93.75	0.650231	0.252528	0.0626501	0.80713
k__Bacteria|p__Bacteroidetes|c__Bacteroidia|o__Bacteroidales|f__Bacteroidaceae|g__Bacteroides|s__Bacteroides_vulgatus	87.9518	85.9375	-0.563488	-0.441675	0.0668993	0.80713
k__Bacteria|p__Firmicutes|c__Negativicutes|o__Acidaminococcales|f__Acidaminococcaceae|g__Phascolarctobacterium|s__Phascolarctobacterium_faecium	56.6265	43.75	-0.0047525	-0.00119573	0.0694743	0.80713
k__Bacteria|p__Bacteroidetes|c__Bacteroidia|o__Bacteroidales|f__Rikenellaceae|g__Alistipes|s__Alistipes_indistinctus	74.6988	60.9375	0.277533	0.0784984	0.0774265	0.80713
k__Bacteria|p__Firmicutes|c__Clostridia|o__Clostridiales|f__Lachnospiraceae|g__Roseburia|s__Roseburia_sp_CAG_309	48.1928	34.375	0.445634	0.103049	0.0799745	0.80713
k__Bacteria|p__Firmicutes|c__Clostridia|o__Clostridiales|f__Lachnospiraceae|g__Roseburia|s__Roseburia_sp_CAG_182	40.9639	25	-0.470539	-0.0952894	0.0814421	0.80713
k__Bacteria|p__Bacteroidetes|c__Bacteroidia|o__Bacteroidales|f__Bacteroidaceae|g__Bacteroides|s__Bacteroides_sp_CAG_144	43.3735	28.125	0.397608	0.147232	0.0837624	0.80713
k__Bacteria|p__Firmicutes|c__Firmicutes_unclassified|o__Firmicutes_unclassified|f__Firmicutes_unclassified|g__Firmicutes_unclassified|s__Firmicutes_bacterium_CAG_145	51.8072	39.0625	0.259347	0.0740898	0.0882866	0.80713
k__Bacteria|p__Bacteroidetes|c__Bacteroidia|o__Bacteroidales|f__Barnesiellaceae|g__Coprobacter|s__Coprobacter_fastidiosus	78.3133	68.75	0.519632	0.241487	0.0912692	0.80713
k__Bacteria|p__Firmicutes|c__Negativicutes|o__Veillonellales|f__Veillonellaceae|g__Veillonella|s__Veillonella_atypica	37.3494	56.25	0.567777	0.139339	0.0936536	0.80713
k__Bacteria|p__Firmicutes|c__Bacilli|o__Lactobacillales|f__Streptococcaceae|g__Streptococcus|s__Streptococcus_mitis	44.5783	56.25	-1.02983	-0.232966	0.0943074	0.80713
k__Bacteria|p__Firmicutes|c__Clostridia|o__Clostridiales|f__Clostridiaceae|g__Clostridium|s__Clostridium_sp_CAG_167	49.3976	34.375	0.237727	0.0690101	0.0966622	0.80713
k__Bacteria|p__Actinobacteria|c__Coriobacteriia|o__Eggerthellales|f__Eggerthellaceae|g__Asaccharobacter|s__Asaccharobacter_celatus	93.9759	89.0625	0.432797	0.298503	0.108238	0.834787
k__Bacteria|p__Bacteroidetes|c__Bacteroidia|o__Bacteroidales|f__Barnesiellaceae|g__Barnesiella|s__Barnesiella_intestinihominis	90.3614	89.0625	0.411281	0.256599	0.111183	0.834787
k__Bacteria|p__Actinobacteria|c__Coriobacteriia|o__Eggerthellales|f__Eggerthellaceae|g__Eggerthella|s__Eggerthella_lenta	57.8313	65.625	-1.54994	-0.394149	0.120177	0.834787
k__Bacteria|p__Firmicutes|c__Clostridia|o__Clostridiales|f__Lachnospiraceae|g__Anaerostipes|s__Anaerostipes_hadrus	100	100	-0.309147	-0.298938	0.120426	0.834787
k__Bacteria|p__Firmicutes|c__Bacilli|o__Lactobacillales|f__Streptococcaceae|g__Streptococcus|s__Streptococcus_parasanguinis	78.3133	84.375	-0.500277	-0.146832	0.128719	0.834787
k__Bacteria|p__Bacteroidetes|c__Bacteroidia|o__Bacteroidales|f__Rikenellaceae|g__Alistipes|s__Alistipes_putredinis	92.7711	92.1875	0.321339	0.282812	0.129967	0.834787
k__Bacteria|p__Actinobacteria|c__Actinobacteria|o__Micrococcales|f__Micrococcaceae|g__Rothia|s__Rothia_mucilaginosa	36.1446	46.875	-0.0535494	-0.0142004	0.144557	0.843553
k__Bacteria|p__Firmicutes|c__Clostridia|o__Clostridiales|f__Eubacteriaceae|g__Eubacterium|s__Eubacterium_sp_CAG_274	36.1446	50	-0.219176	-0.07979	0.145658	0.843553
k__Bacteria|p__Firmicutes|c__Clostridia|o__Clostridiales|f__Clostridiales_unclassified|g__Monoglobus|s__Monoglobus_pectinilyticus	25.3012	37.5	-0.468078	-0.154365	0.147551	0.843553
k__Bacteria|p__Firmicutes|c__Clostridia|o__Clostridiales|f__Lachnospiraceae|g__Lachnospiraceae_unclassified|s__Eubacterium_rectale	95.1807	90.625	-0.0187298	-0.00912771	0.163613	0.843553
k__Bacteria|p__Firmicutes|c__Clostridia|o__Clostridiales|f__Ruminococcaceae|g__Ruminococcaceae_unclassified|s__Ruminococcaceae_bacterium_D16	63.8554	51.5625	-0.623207	-0.111952	0.164943	0.843553
k__Bacteria|p__Firmicutes|c__Clostridia|o__Clostridiales|f__Ruminococcaceae|g__Gemmiger|s__Gemmiger_formicilis	100	89.0625	0.239768	0.170827	0.168435	0.843553
k__Bacteria|p__Firmicutes|c__Clostridia|o__Clostridiales|f__Oscillospiraceae|g__Oscillibacter|s__Oscillibacter_sp_57_20	95.1807	84.375	0.384803	0.252645	0.174392	0.843553
k__Bacteria|p__Firmicutes|c__Bacilli|o__Lactobacillales|f__Streptococcaceae|g__Lactococcus|s__Lactococcus_lactis	24.0964	37.5	0.64827	0.0925948	0.176046	0.843553
k__Bacteria|p__Bacteroidetes|c__Bacteroidia|o__Bacteroidales|f__Bacteroidaceae|g__Bacteroides|s__Bacteroides_ovatus	95.1807	81.25	-0.370642	-0.171036	0.176793	0.843553
k__Bacteria|p__Firmicutes|c__Clostridia|o__Clostridiales|f__Eubacteriaceae|g__Eubacterium|s__Eubacterium_sp_CAG_38	80.7229	82.8125	-0.0782072	-0.0196099	0.200699	0.853522
k__Bacteria|p__Bacteroidetes|c__Bacteroidia|o__Bacteroidales|f__Bacteroidaceae|g__Bacteroides|s__Bacteroides_thetaiotaomicron	85.5422	78.125	0.221959	0.113653	0.205018	0.853522
k__Bacteria|p__Firmicutes|c__Bacilli|o__Lactobacillales|f__Streptococcaceae|g__Streptococcus|s__Streptococcus_thermophilus	66.2651	68.75	-1.36864	-0.353107	0.209607	0.853522
k__Bacteria|p__Firmicutes|c__Negativicutes|o__Veillonellales|f__Veillonellaceae|g__Veillonella|s__Veillonella_dispar	38.5542	50	-0.456332	-0.104373	0.223732	0.853522
k__Bacteria|p__Firmicutes|c__Clostridia|o__Clostridiales|f__Eubacteriaceae|g__Eubacterium|s__Eubacterium_sp_CAG_180	26.506	35.9375	-0.57481	-0.122202	0.227639	0.853522
k__Bacteria|p__Proteobacteria|c__Gammaproteobacteria|o__Enterobacterales|f__Enterobacteriaceae|g__Escherichia|s__Escherichia_coli	51.8072	62.5	1.50158	0.19595	0.232853	0.853522
k__Bacteria|p__Firmicutes|c__Clostridia|o__Clostridiales|f__Ruminococcaceae|g__Flavonifractor|s__Flavonifractor_plautii	93.9759	93.75	-0.567309	-0.194864	0.245854	0.853522
k__Bacteria|p__Bacteroidetes|c__Bacteroidia|o__Bacteroidales|f__Bacteroidaceae|g__Bacteroides|s__Bacteroides_cellulosilyticus	69.8795	56.25	0.386279	0.104206	0.246656	0.853522
k__Bacteria|p__Firmicutes|c__Clostridia|o__Clostridiales|f__Lachnospiraceae|g__Roseburia|s__Roseburia_intestinalis	79.5181	82.8125	-1.01633	-0.391685	0.257211	0.853522
k__Bacteria|p__Firmicutes|c__Clostridia|o__Clostridiales|f__Eubacteriaceae|g__Eubacterium|s__Eubacterium_hallii	97.5904	96.875	0.133848	0.133938	0.258032	0.853522
k__Bacteria|p__Firmicutes|c__Clostridia|o__Clostridiales|f__Lachnospiraceae|g__Roseburia|s__Roseburia_faecis	81.9277	73.4375	0.293274	0.148661	0.258044	0.853522
k__Bacteria|p__Firmicutes|c__Clostridia|o__Clostridiales|f__Ruminococcaceae|g__Flavonifractor|s__Flavonifractor_sp_An100	30.1205	20.3125	0.290718	0.0634199	0.260841	0.853522
k__Bacteria|p__Firmicutes|c__Clostridia|o__Clostridiales|f__Clostridiales_unclassified|g__Intestinimonas|s__Intestinimonas_butyriciproducens	86.747	76.5625	0.218978	0.0460451	0.260849	0.853522
k__Bacteria|p__Firmicutes|c__Negativicutes|o__Veillonellales|f__Veillonellaceae|g__Dialister|s__Dialister_invisus	26.506	35.9375	-0.302363	-0.0837935	0.264636	0.853522
k__Bacteria|p__Actinobacteria|c__Coriobacteriia|o__Coriobacteriales|f__Coriobacteriaceae|g__Collinsella|s__Collinsella_stercoris	92.7711	93.75	-0.503837	-0.268178	0.270499	0.853522
k__Bacteria|p__Bacteroidetes|c__Bacteroidia|o__Bacteroidales|f__Bacteroidaceae|g__Bacteroides|s__Bacteroides_finegoldii	26.506	20.3125	1.01346	0.213369	0.271944	0.853522
k__Bacteria|p__Firmicutes|c__Clostridia|o__Clostridiales|f__Lachnospiraceae|g__Lachnoclostridium|s__Clostridium_asparagiforme	33.7349	25	0.222324	0.0403576	0.273529	0.853522
k__Bacteria|p__Firmicutes|c__Bacilli|o__Lactobacillales|f__Streptococcaceae|g__Streptococcus|s__Streptococcus_salivarius	91.5663	100	-0.329772	-0.101395	0.281746	0.853522
k__Bacteria|p__Bacteroidetes|c__Bacteroidia|o__Bacteroidales|f__Bacteroidaceae|g__Bacteroides|s__Bacteroides_dorei	69.8795	65.625	0.251091	0.110522	0.291586	0.853522
k__Bacteria|p__Firmicutes|c__Clostridia|o__Clostridiales|f__Lachnospiraceae|g__Lachnoclostridium|s__Clostridium_citroniae	65.0602	62.5	-0.861596	-0.370145	0.302797	0.853522
k__Bacteria|p__Actinobacteria|c__Coriobacteriia|o__Eggerthellales|f__Eggerthellaceae|g__Slackia|s__Slackia_isoflavoniconvertens	37.3494	29.6875	1.09341	0.235807	0.303154	0.853522
k__Bacteria|p__Firmicutes|c__Clostridia|o__Clostridiales|f__Lachnospiraceae|g__Blautia|s__Blautia_hydrogenotrophica	26.506	20.3125	-0.235451	-0.0436738	0.310157	0.853522
k__Bacteria|p__Firmicutes|c__Clostridia|o__Clostridiales|f__Lachnospiraceae|g__Blautia|s__Ruminococcus_torques	90.3614	90.625	-0.442033	-0.322904	0.310453	0.853522
k__Bacteria|p__Bacteroidetes|c__Bacteroidia|o__Bacteroidales|f__Bacteroidaceae|g__Bacteroides|s__Bacteroides_salyersiae	27.7108	21.875	0.606514	0.135746	0.313852	0.853522
k__Bacteria|p__Firmicutes|c__Clostridia|o__Clostridiales|f__Lachnospiraceae|g__Eisenbergiella|s__Eisenbergiella_tayi	50.6024	40.625	2.33852	0.14865	0.314765	0.853522
k__Bacteria|p__Firmicutes|c__Negativicutes|o__Veillonellales|f__Veillonellaceae|g__Veillonella|s__Veillonella_parvula	45.7831	56.25	0.202457	0.0536752	0.323967	0.853522
k__Bacteria|p__Bacteroidetes|c__Bacteroidia|o__Bacteroidales|f__Prevotellaceae|g__Paraprevotella|s__Paraprevotella_clara	28.9157	21.875	0.279131	0.0647817	0.328474	0.853522
k__Bacteria|p__Actinobacteria|c__Coriobacteriia|o__Coriobacteriales|f__Coriobacteriaceae|g__Collinsella|s__Collinsella_aerofaciens	87.9518	95.3125	-0.245489	-0.202409	0.331451	0.853522
k__Bacteria|p__Actinobacteria|c__Coriobacteriia|o__Coriobacteriales|f__Coriobacteriaceae|g__Enorma|s__[Collinsella]_massiliensis	60.241	70.3125	-0.00928283	-0.00150108	0.34154	0.853522
k__Bacteria|p__Firmicutes|c__Clostridia|o__Clostridiales|f__Lachnospiraceae|g__Roseburia|s__Roseburia_sp_CAG_471	85.5422	82.8125	-0.27215	-0.0613791	0.352544	0.853522
k__Bacteria|p__Actinobacteria|c__Actinobacteria|o__Bifidobacteriales|f__Bifidobacteriaceae|g__Bifidobacterium|s__Bifidobacterium_longum	89.1566	89.0625	-0.495212	-0.220765	0.354172	0.853522
k__Bacteria|p__Bacteroidetes|c__Bacteroidia|o__Bacteroidales|f__Prevotellaceae|g__Prevotella|s__Prevotella_copri	39.759	32.8125	0.40681	0.121226	0.355209	0.853522
k__Bacteria|p__Firmicutes|c__Erysipelotrichia|o__Erysipelotrichales|f__Erysipelotrichaceae|g__Holdemania|s__Holdemania_filiformis	71.0843	68.75	-0.124456	-0.0558238	0.356134	0.853522
k__Bacteria|p__Firmicutes|c__Clostridia|o__Clostridiales|f__Ruminococcaceae|g__Pseudoflavonifractor|s__Pseudoflavonifractor_sp_An184	26.506	20.3125	-0.441979	-0.0677464	0.357192	0.853522
k__Bacteria|p__Actinobacteria|c__Actinobacteria|o__Actinomycetales|f__Actinomycetaceae|g__Actinomyces|s__Actinomyces_odontolyticus	24.0964	31.25	0.217405	0.0338555	0.357764	0.853522
k__Bacteria|p__Bacteroidetes|c__Bacteroidia|o__Bacteroidales|f__Prevotellaceae|g__Paraprevotella|s__Paraprevotella_xylaniphila	30.1205	23.4375	-0.334507	-0.0840942	0.362999	0.853814
k__Bacteria|p__Proteobacteria|c__Deltaproteobacteria|o__Desulfovibrionales|f__Desulfovibrionaceae|g__Bilophila|s__Bilophila_wadsworthia	90.3614	93.75	0.272652	0.185025	0.371876	0.862546
k__Bacteria|p__Bacteroidetes|c__Bacteroidia|o__Bacteroidales|f__Bacteroidaceae|g__Bacteroides|s__Bacteroides_massiliensis	37.3494	29.6875	0.313638	0.101072	0.377992	0.864143
k__Bacteria|p__Firmicutes|c__Clostridia|o__Clostridiales|f__Ruminococcaceae|g__Ruminococcaceae_unclassified|s__Ruminococcaceae_bacterium_D5	60.241	46.875	-0.22251	-0.0568448	0.382914	0.864143
k__Bacteria|p__Firmicutes|c__Clostridia|o__Clostridiales|f__Oscillospiraceae|g__Oscillibacter|s__Oscillibacter_sp_CAG_241	96.3855	84.375	0.326123	0.141725	0.395303	0.865427
k__Bacteria|p__Bacteroidetes|c__Bacteroidia|o__Bacteroidales|f__Bacteroidaceae|g__Bacteroides|s__Bacteroides_intestinalis	38.5542	31.25	0.524932	0.119593	0.401457	0.865427
k__Bacteria|p__Proteobacteria|c__Proteobacteria_unclassified|o__Proteobacteria_unclassified|f__Proteobacteria_unclassified|g__Proteobacteria_unclassified|s__Proteobacteria_bacterium_CAG_139	80.7229	67.1875	0.0603169	0.0161268	0.401537	0.865427
[truncated: 459 more rows]

[truncated: 4 more sheets: ST10, ST11, ST12, ST13]
